# Supplementary material for: Heterogeneity in mechanisms of emergent resistance in pediatric T-cell acute lymphoblastic leukemia
Source: Oncotarget. 2016 Aug 11;7(37):58728–42. doi: 10.18632/oncotarget.11233 (PMC5312271; doi:10.18632/oncotarget.11233)
Supplement: Supplementary file 2 [file oncotarget-07-58728-s002.xlsx]

## Sheet: Supplementary DataFile 1 Notes
SUPPLEMENTARY DATA FILE 1
Heterogeneity in Mechanisms of Emergent Resistance in Pediatric T-Cell Acute Lymphoblastic Leukemia
Yadav et al. 2016
Clonal Marker Assessment:
Analysis of Ig/ TCR rearrangements utilising PCR, heteroduplex analysis and PAGE.
Positive samples were sequenced to confirm the presence of Ig/TCR rearrangements
The retention of major Ig/TCR markers at patient diagnosis in the PDX samples was confirmed by either PCR heteroduplex analysis and sequencing and/or RQ-PCR (MRD) test.
RQ-PCR assays were designed for at least one marker per patient using allele-specific sequence (ASO) for one primer and a generic primer and generic probe.
Quantitative Marker Assessment:
Real-time PCR MRD assays were performed using patient diagnosis or relapse DNA to create a standard curve and interpreted as described by van der Velden et al 2007 (32)
The primer probe reagents for each PDX are shown in the first spreadsheet

## Sheet: MRD Markers
Xenograft	Clonal marker	Sample	Number of samples (N)	Gene Rearrangement	Junctional region (numeric)	Primers. * denotes ASO	Probe name and sequence
ALL-42	IGK	Patient Dx	1	Vk7-3*01-Kdel	(-14/7/0)	FP: CAAATTATTACTGTCTGCTTCGAGGG	Kdel - BFM
		Patient Rel	1	Vk7-3*01-Kdel	(-14/7/0)	RP: AGGGAGGCTTCCTAGGGAGG	AGCTGCATTTTTGCCATATCCACTATTTGGAGT
		1o Control	4	Vk7-3*01-Kdel	(-14/7/0)
		2o Control	5	Vk7-3*01-Kdel	(-14/7/0)
		2o VXLD2	5	Vk7-3*01-Kdel	(-14/7/0)
ALL-44	TRB	Patient Dx	1	Vb4-2*01-Db2*02-Jb2-1*01	(0/4/-6) (0/0/0)	FP: CACCCTGCAGCCAGAAGACT	MBLBB ASO*
		Patient Rel	-	NA	NA	RP: TGTAAAAGCACCTCCTCTACCTGAA	GCCAGCAGCCAAGACAGGAGCG
		1o Control	2	Vb4-2*01-Db2*02-Jb2-1*01	(0/4/-6) (0/0/0)
		2o Control	5	Vb4-2*01-Db2*02-Jb2-1*01	(0/4/-6) (0/0/0)
		2o VXLD2	4	Vb4-2*01-Db2*02-Jb2-1*01	(0/4/-6) (0/0/0)
ALL-46	TRB	Patient Dx	1	Vb13*01-Db1-Jb1-1*01	(-6/8/-2) (0/5/-4)	FP: TGTGCCAGCAGTAACCCATG*	JB1.1 - BFM
		Patient Rel	1	Vb13*01-Db1-Jb1-1*01	(-6/8/-2) (0/5/-4)	RP: TCTGCAAAAGAACCTGAAAAATGT	TTGGACAAGGCACCAGACTCACAGTTG
		1o Control	5	Vb13*01-Db1-Jb1-1*01	(-6/8/-2) (0/5/-4)
		1o VXLD2	1	Vb13*01-Db1-Jb1-1*01	(-6/8/-2) (0/5/-4)
		2o Control	5	Vb13*01-Db1-Jb1-1*01	(-6/8/-2) (0/5/-4)
		2o 1/2 VXL	6	Vb13*01-Db1-Jb1-1*01	(-6/8/-2) (0/5/-4)
		3o Control	6	Vb13*01-Db1-Jb1-1*01	(-6/8/-2) (0/5/-4)
		3o 1/2 VXL	6	Vb13*01-Db1-Jb1-1*01	(-6/8/-2) (0/5/-4)
	TRG (2)	Patient Dx	1	Vg2*01-Jg2*01	(0/1/-7)
		Patient Rel	1	Vg2*01-Jg2*01	(0/1/-7)
		1o Control	5	Vg2*01-Jg2*01	(0/1/-7)
		1o VXLD2	1	Vg2*01-Jg2*01	(0/1/-7)
		2o Control	5	Vg2*01-Jg2*01	(0/1/-7)
		2o 1/2 VXL	6	Vg2*01-Jg2*01	(0/1/-7)
		3o Control	6	Vg2*01-Jg2*01	(0/1/-7)
		3o 1/2 VXL	6	Vg2*01-Jg2*01	(0/1/-7)
	TRG (10)	Patient Dx	1	Vg10*01-jG2*01	(-25/1/-14)
		Patient Rel	1	Vg10*01-jG2*01	(-25/1/-14)
		1o Control	5	Vg10*01-jG2*01	(-25/1/-14)
		1o VXLD2	1	Vg10*01-jG2*01	(-25/1/-14)
		2o Control	5	Vg10*01-jG2*01	(-25/1/-14)
		2o 1/2 VXL	6	Vg10*01-jG2*01	(-25/1/-14)
		3o Control	6	Vg10*01-jG2*01	(-25/1/-14)
		3o 1/2 VXL	6	Vg10*01-jG2*01	(-25/1/-14)
ALL-47	TRB (A)	Patient Dx	1	Vb29-1*01-Db1-Jb1-3*01	(-3/2/-5) (-1/5/-16)	FB:ATCTCTGCAGCGTTGAAAAGG*	JB1.3 - BFM
		Patient Rel	1	Vb29-1*01-Db1-Jb1-3*01	(-3/2/-5) (-1/5/-16)	RP: GCAAGTTCCCAGCTGTCCAG	TTGGAGAGGGAAGTTGGCTCACTGTTGTAG
		1o Control	4	Vb29-1*01-Db1-Jb1-3*01	(-3/2/-5) (-1/5/-16)
		1o VXLD2	5	Vb29-1*01-Db1-Jb1-3*01	(-3/2/-5) (-1/5/-16)
		2o Control	4	Vb29-1*01-Db1-Jb1-3*01	(-3/2/-5) (-1/5/-16)
		2o 1/2 VXL	10	Vb29-1*01-Db1-Jb1-3*01	(-3/2/-5) (-1/5/-16)
	TRB (C)	Patient Dx	1	Db2*01-Jb2-1*01	(-4/9/-6)	FP: GACTAGCGGGTGTAGCGCT*	JB2.1 - BFM
		Patient Rel	1	Db2*01-Jb2-1*01	(-4/9/-6)	RP: ACCTAGCACGGTGAGCCG	ATGAGCAGTTCTTCGGGCCAGGGA
		1o Control	4	Db2*01-Jb2-1*01	(-4/9/-6)
		1o VXLD2	5	Db2*01-Jb2-1*01	(-4/9/-6)
		2o Control	4	Db2*01-Jb2-1*01	(-4/9/-6)
		2o 1/2 VXL	10	Db2*01-Jb2-1*01	(-4/9/-6)
ALL-72	TRG	Patient Dx	1	Vg10*02-Jg2*01	(-2/9/-9)
		Patient Rel		NA	N/A
		1o Control	5	Vg10*02-Jg2*01	(-2/9/-9)
		1o VXLD2	1	Vg10*02-Jg2*01	(-2/9/-9)
	TRB	Patient Dx	1	Vb11-2*01-Jb2-2*01	(-5/21/-5)	FP: AGCCCACTACGAAACATGGATAG*	JB2.2 - BFM
		Patient Rel		NA		RP: CCCAACCGCCTCCTTACC	TTGGAGAAGGCTCTAGGCTGACCGTA
		1o Control	5	Vb11-2*01-Jb2-2*01	(-5/21/-5)
		1o VXLD2	1	Vb11-2*01-Jb2-2*01	(-5/21/-5)
	TRB	Patient Dx	1	Db1*01-Jb1-2*01	(0/6/-5)
		Patient Rel		NA
		1o Control	5	Db1*01-Jb1-2*01	(0/6/-5)
		1o VXLD2	1	Db1*01-Jb1-2*01	(0/6/-5)
ALL-73	TRG	Patient Dx	1	Vg8*01-JgP1*01	(0/3/-3)	FP: CACCTGGGATAGGGGTCCA*	JG11 - BFM
		Patient Rel	1	Vg8*01-JgP1*01	(0/3/-3)	RP: TTCATTACTGGAATAAAAACAGAAAGAAAAG	CTGAAGGGACTAAGCTCATAGTAACTTCACCTGGT
		1o Control	6	Vg8*01-JgP1*01	(0/3/-3)
		1o VXLD2	4	Vg8*01-JgP1*01	(0/3/-3)
		2o Control	5	Vg8*01-JgP1*01	(0/3/-3)
		2o 1/2 VXL	4	Vg8*01-JgP1*01	(0/3/-3)
		Patient Dx		NA		FP: CTAGCAGGGAGGAAACATTTTTG	DB2 MGB - CCI
	TRB	Patient Rel		DB2*01-Jb2-3*01	(-7/4/-3)	RP: AAATACTGCGTATCTGTCCAGGCT*	TCATGGTGTAACATTGTGG
Patient Dx is diagnosis DNA from mononuclear cells
Patient Rel is relapse DNA from mononuclear cells
1o Control is DNA from xenograft derived cells after first passage
1o VXLD2 is DNA from xenograft derived cells after first passage in which mice received chemotherapy
2o Control is DNA from xenograft derived cells after second passage
2o 1/2 VXL is DNA from xenograft derived cells after second passage in which mice received chemotherapy
For the purpose of xenograft expansion following VXLD2 selection, selection pressure was maintained in subsequent passages by treating xenografts with the 1/2 VXL module only

## Sheet: ALL-42 & ALL-44 Markers
		PCR Results																									RQ-PCR results
Samples	Samples	IGK-kde					TRG						TAL1	TRD						IGH DH				TRB			MRD test
	Patient/Mouse ID	1	2	3	7	int	Ia	Ib	IIa	IIb	III	IVab	1	1	2	3	4	5	6	2	3	6	M	A	B	C	IGK Vk7-3-Kdel
Patient sample	Diagnosis	-	-	-	M	-	-	+	-	-	-	-	+	-	-	-	-	-	-	-	-	-	-	-	-	-	1 (reference)
	BM Relapse	-	-	-	M	-	-	+	-	-	-	-	+	-	-	-	-	-	-	-	-	-	-	-	-	-	7 X 10-1
Xenograft ALL-42 1o Passage	CTR 3-3	-	-	-	M	-	-	+	+	-	-	-	+	-	-	-	-	-	-	-	-	-	-	-	-	-	5 X 10-1
	CTR 3-4	-	-	-	M	-	+	+	+	-	-	-	+	-	-	-	-	-	-	-	-	-	-	-	-	-	-
	CTR 3-5	-	-	-	M	+	-	+	+	-	-	-	+	-	-	-	-	-	-	-	-	-	-	-	-	-	-
	CTR 3-6	-	-	-	M	+	-	+	+	-	-	-	+	-	-	-	-	-	-	-	-	-	-	-	-	-	-
Xenograft ALL-42 2o Passage	CTR 1-1				M																						7 X 10-1
	CTR 1-2				M																						6 X 10-1
	CTR 1-3				M																						6 X 10-1
	CTR 1-4				M																						5 X 10-1
	CTR 1-5				M																						7 X 10-1
	VXLD2 2-2				M																						1 X 10-1
	VXLD2 2-3				M																						7 X 10-1
	VXLD2 2-4				M																						8 X 10-1
	VXLD2 2-5				M																						5 X 10-1
	VXLD2 2-6				M																						6 X 10-1
Samples	Samples	IGK					TRG						TAL1	TRD						IGH DH				TRB			MRD test
	Patient/Mouse ID	1	2	3	7	int	Ia	Ib	IIa	IIb	III	IVab	1	1	2	3	4	5	6	2	3	6	M	A	B	C	Vb4-2-Db2-Jb2-1
Patient sample	Diagnosis	-	-	-	-	-	-	+	-	-	-	-	-	-	-	-	-	-	-	-	-	-	-	-	M	-	1 (reference)
	TP1																										9x10-3
	TP2																										9x10-5
	HR1																										1x10-6
	HR2																										1x10-4
	HR3																										1x10-6
	Relapse	No relapse sample available (patient died in first clinical remission)
Xenograft ALL-44 1o Passage	CTR 2/1	-	-	-	-	-	-	+	-	-	-	-	-	-	-	-	-	-	-	-	-	-	-	-	M	-	2 X 100
	CTR 2/4	-	-	-	-	-	+	-	+	-	-	-	-	-	-	-	-	-	-	-	-	-	-	-	M	-	-
Xenograft ALL-44 2o Passage	CTR 3-1																								M		2 X 100
	CTR 3-2																								M		2 X 100
	CTR 3-3																								M		2 X 100
	CTR 3-5																								M		1 X 100
	CTR 3-6																								M		1 X 100
	VXLD2 4-2																								M		2 X 100
	VXLD2 4-5																								M		2 X 100
	VXLD2 5-4																								M		2 X 100
	VXLD2 5-5																								M		2 X 100
KEY:
-	No clonal band detected on PAGE
+	Clonal band detected on PAGE after Heteroduplex analysis but not sequenced
M	Sequenced marker
CTR	Control (non-treated) mouse
VXLD2	mice treated with chemotherapy in first passage
	Yellow highlighted samples indicate mice were used for follow up analysis
	Blank columns indicate the markers were not tested for Ig and TCR gene rearrangement analysis

## Sheet: ALL-46 Markers
Samples		PCR result			Level of disease by RQ-PCR MRD test
	Patient/Mouse ID	TRG(1)	TRG(3)	TRB	TRB Vb13-Db1-Jb1-1
Patient sample	Diagnosis	M	M	M	1 (reference)
	TP1				1 X 10-6
	TP2				1 X 10-8
	TP3				1 X 10-6			Schematic of Experimental Design for ALL-46
	TP4				4 X 10-3
	BM Relapse	M	M	M	2 X 100
Xenograft ALL-46 1o passage	CTR 1-2	M	M	M	1 X 100
	CTR 1-3	M	M	M	1 X 100
	CTR 1-4	M	M	M	8 X 10-1
	CTR 1-5	M	M	M	1 X 100
	CTR 1-6	M	M	M	1 X 100
	VXLD2 2-4	M	M	M	1 X 100
Xenograft ALL-46 2o passage	CTR 1-2	M	M	M	2 X 100
	CTR 1-3	M	M	M	2 X 100
	CTR 1-4	M	M	M	3 x 100
	CTR 1-5	M	M	M	2 X 100
	CTR 1-6	M	M	M	2 X 100
	1/2 VXL 8-1	M	M	M	2 X 100
	1/2 VXL 8-2	M	M	M	2 X 100
	1/2 VXL 8-3	M	M	M	2 X 100
	1/2 VXL 8-4	M	M	M	2 X 100
	1/2 VXL 8-5	M	M	M	3 X 100
	1/2 VXL 8-6	M	M	M	2 X 100
	Passage match CTR 1-1	M	M	M	1 X 100
	Passage match CTR 1-2	M	M	M	1 X 100
	Passage match CTR 1-3	M	M	M	1 X 100
	Passage match CTR 1-4	M	M	M	1 X 100
	Passage match CTR 1-5	M	M	M	1 X 100
	Passage match CTR 1-6	M	M	M	1 X 100
Xenograft ALL-46 3o passage	CTR 2-1	M	M	M	2 X 100
	CTR 2-2	M	M	M	2 X 100
	CTR 2-3	M	M	M	2 X 100
	CTR 2-4	M	M	M	2 X 100
	CTR 2-5	M	M	M	2 X 100
	CTR 2-6	M	M	M	3 X 100
	1/2 VXL 3-1	M	M	M	2 X 100
	1/2 VXL 3-2	M	M	M	2 X 100
	1/2 VXL 3-3	M	M	M	2 X 100
	1/2 VXL 3-4	M	M	M	2 X 100
	1/2 VXL 3-5	M	M	M	2 X 100
	1/2 VXL 3-6	M	M	M	2 X 100
	Passage match CTR 4-1	M	M	M	1 X 100
	Passage match CTR 4-2	M	M	M	1 X 100
	Passage match CTR 4-3	M	M	M	1 X 100
	Passage match CTR 4-4	M	M	M	1 X 100
	Passage match CTR 4-5	M	M	M	1 X 100
	Passage match CTR 4-6	M	M	M	1 X 100
Note 1: Only the major markers detected and sequenced in patient sample were followed up in xenografts
Note 2: For the purpose of xenograft expansion after VXLD2 selection (in 1st passage), selection pressure was maintained in subsequent passages by treating xenografts with the 1/2 VXL module only
Key:
M = clonal marker confirmed by PCR and heteroduplex testing
VXLD2 and VXL are from chemotherapy treated mice
CTR = Control (non-treated) mouse

## Sheet: ALL-47 Markers
Samples		PCR result		Level of disease by RQ-PCR MRD test
	Patient/Mouse ID	TRB(A)	TRB (C)	TRB Vb29-1-Db1-Jb1-3	TRB Db2-Jb2-1
Patient sample	Diagnosis	M	M	1 (reference)	1 (reference)
	D15			1 X 10-1	1 X10-1
	TP1			1 X 10-6	1 X 10-6
	TP2			negative	negative
	TP3			negative	negative
	TP4 (12m)			5 X10-5	7 X 10-5
	CNS Rel (BM tested)			4 X10-2	2 X 10-2
Xenograft ALL-47 1o Passage	CTR 4-1	M	M	Not done	Not done
	CTR 4-3	M	M	Not done	Not done
	CTR 4-5	M	M	Not done	Not done
	CTR 4-6	M	M	Not done	Not done
	VXLD2 3-2	M	M	Not done	Not done
	VXLD2 3-3	M	M	Not done	Not done
	VXLD2 3-4	M	M	Not done	Not done
	VXLD2 3-5	M	M	Not done	Not done
	VXLD2 3-6	M	M	Not done	Not done
Xenograft ALL-47 2o Passage	CTR 2-2	M	M	2 X 100	1 X 100
	CTR 2-4	M	M	2 X 100	1 X 100
	CTR 2-5	M	M	2 X 100	2 X 100
	CTR 2-6	M	M	2 X 100	1 X 100
	1/2 VXL 2-1	M	M	2 X 100	1 X 100
	1/2 VXL 2-2	M	M	2 X 100	1 X 100
	1/2 VXL 2-4	M	M	2 X 100	2 X 100
	1/2 VXL 2-5	M	M	2 X 100	1 X 100
	1/2 VXL 2-6	M	M	3 X 100	1 X 100
	1/2 VXL 3-1	M	M	2 X 100	1 X 100
	1/2 VXL 3-3	M	M	1 X 100	1 X 100
	1/2 VXL 3-4	M	M	1 X 100	Not done
	1/2 VXL 3-6	M	M	1 X 100	1 X 100
	1/2 VXL 4-1	M	M	1 X 100	1 X 100
Note: Only the major markers detected and sequenced in patient sample were followed up in xenografts
Note 2: For the purpose of xenograft expansion after VXLD2 selection (in 1st passage), selection pressure was maintained in subsequent passages by treating xenografts with the 1/2 VXL module only
Key:
M = clonal marker confirmed by PCR and heteroduplex testing
VXLD2 and VXL are from chemotherapy treated mice
CTR = Control (non-treated) mouse

## Sheet: ALL-72 Markers
Samples		PCR result		Level of disease by RQ-PCR MRD test
	Patient/Mouse ID	TRG	TRB	Vb11-2-Jb2-2
Patient sample	Diagnosis	M	M	1 (reference)
	Relapse	No relapse sample - patient did not relapse
Xenograft ALL-72 1o Passage	CTR 1-1	M	M	2 X 100
	CTR 1-2	M	M	2 X 100
	CTR 1-3	M	M	2 X 100
	CTR 1-4	M	M	2 X 100
	CTR 1-5	M	M	1 X 100
	CTR 1-6	M	M	1 X 100
	VXLD2 2-1	M	M	2 X 100
	VXLD2 2-2	M	M	6 X 10-1
	VXLD2 2-3	M	M	1 X 100
	VXLD2 2-4	M	M	1 X 100
	VXLD2 2-5	M	M	2 X 10-1
	VXLD2 2-6	M	M	2 X 100
Note: Only the major markers detected and sequenced in patient sample were followed up in xenografts
Key:
M = clonal marker confirmed by PCR and heteroduplex testing
VXLD2 and VXL are from chemotherapy treated mice
CTR = Control (non-treated) mouse

## Sheet: ALL-73 Markers
Samples		PCR Result		Level of disease by RQ-PCR MRD test
	Patient/Mouse ID	TRG	TRB	TRG Vg8-JgP1	TRB Db2-Jb2-3
Patient sample	Diagnosis	M	M*	1 (reference)	8 X 10-4
	TP1 D13			1 X 10-1	4 X 10-4
	TP2 D33			2 X 10-2	1 X 10-4
	TP3 D90			<1 X 10-4	negative
	TP4 D152			negative	negative
	TP5 D234			<1 X 10-4	<1 X 10-4
	preBMT			<1 X 10-4	<1 X10-4
	BM Relapse	M	M	7x10-1	1 (reference)
Xenograft ALL-73 1o Passage	CTR 2/1	M
	CTR 2/2	M
	CTR 2/3	M
	CTR 2/4	M
	CTR 2/5	M
	CTR 2/6	M
	VXLD2 1/1	M
	VXLD2 1/3	M
	VXLD2 1/5	M
	VXLD2 1/6	M
Xenograft ALL-73 2o Passage	CTR 4-1	M		1 X 100	negative
	CTR 4-2	M		1 X 100	negative
	CTR 4-3	M		1 X 100	negative
	CTR 4-4	M		1 X 100	-
	CTR 5-1	M		1 X 100	negative
	1/2 VXL 1-4	M		1 X 100	negative
	1/2 VXL 1-6	M		1 X 100	-
	1/2 VXL 2-1	M		1 X 100	negative
	1/2 VXL 2-2	M		1 X 100	negative
Note: Only the major markers detected and sequenced in patient samples were followed up in xenografts
Note 2: For the purpose of xenograft expansion after VXLD2 selection (in 1st passage), selection pressure was maintained in subsequent passages by treating xenografts with the 1/2 VXL module only
Key:
M = clonal marker confirmed by PCR and heteroduplex testing
M* this marker was not detected originally at diagnosis
VXLD2 and VXL are from chemotherapy treated mice
CTR = Control (non-treated) mouse
