# Supplementary material for: Heterogeneity in mechanisms of emergent resistance in pediatric T-cell acute lymphoblastic leukemia
Source: Oncotarget. 2016 Aug 11;7(37):58728–42. doi: 10.18632/oncotarget.11233 (PMC5312271; doi:10.18632/oncotarget.11233)
Supplement: Supplementary file 3 [file oncotarget-07-58728-s003.xlsx]

## Sheet: Supp DataFile2_Notes
SUPPLEMENTARY DATA FILE 2
Heterogeneity in Mechanisms of Emergent Resistance in Pediatric T-Cell Acute Lymphoblastic Leukemia
Yadav et al. 2016
Microarray Results:
Differentially expressed genes between control and VXLD2-treated xenografts, in those lines with acquired DEX resistance
Results were filtered for those genes with absolute fold changes greater than 1.5 and Benjamini & Hochberg adjusted p-values less than 0.05.

## Sheet: ALL-27 VXLD2 vs Ctrl
Probe_ID	Chromosome	Cytoband	EntrezID	Symbol	Name	logFC	AveExpr	t	P.Value	adj.P.Val
1380_at	1	1q32	1380	CR2	complement component (3d/Epstein Barr virus) receptor 2	2.24551	5.78491	19.8179	3.57371e-10	3.98141e-06
11167_at	3	3q13.33	11167	FSTL1	follistatin-like 1	2.16563	6.65801	19.2242	5.00354e-10	3.98141e-06
4995_at	17	17p13.3	4995	OR3A2	olfactory receptor, family 3, subfamily A, member 2	2.59298	5.15828	18.6647	6.93425e-10	3.98141e-06
57669_at	2	2q14.2	57669	EPB41L5	erythrocyte membrane protein band 4.1 like 5	1.37809	6.55449	18.2965	8.63903e-10	3.98141e-06
2589_at	18	18q12.1	2589	GALNT1	polypeptide N-acetylgalactosaminyltransferase 1	2.45408	6.25032	18.0381	1.01051e-09	3.98141e-06
57484_at	4	4q31.21	57484	RNF150	ring finger protein 150	1.69665	6.30693	16.4545	2.77208e-09	9.10168e-06
50810_at	15	15q25.2	50810	HDGFRP3	hepatoma-derived growth factor, related protein 3	2.16534	6.45327	15.9785	3.82127e-09	1.07541e-05
55225_at	1	1p31.3	55225	RAVER2	ribonucleoprotein, PTB-binding 2	1.30659	4.7012	15.0898	7.12886e-09	1.6136e-05
9482_at	17	17p12	9482	STX8	syntaxin 8	1.10834	6.88604	15.0434	7.37176e-09	1.6136e-05
55752_at	4	4q21.1	55752	SEPT11	septin 11	1.85824	6.83849	13.8813	1.76034e-08	3.46786e-05
3685_at	2	2q31-q32	3685	ITGAV	integrin, alpha V	1.36531	5.86468	13.604	2.18778e-08	3.50677e-05
4040_at	12	12p13.2	4040	LRP6	low density lipoprotein receptor-related protein 6	1.23042	6.76065	13.5659	2.25474e-08	3.50677e-05
55859_at	X	c("Xq22.1", "Xq22")	55859	BEX1	brain expressed, X-linked 1	1.36519	8.59247	13.5332	2.31411e-08	3.50677e-05
5217_at	3	3q25.1	5217	PFN2	profilin 2	1.33933	4.78689	12.9132	3.82699e-08	5.07755e-05
133746_at	5	5q14.1	133746	JMY	junction mediating and regulatory protein, p53 cofactor	1.13355	6.00197	12.901	3.86615e-08	5.07755e-05
54874_at	1	1p22.1	54874	FNBP1L	formin binding protein 1-like	1.92349	5.25775	12.6317	4.84358e-08	5.96366e-05
3024_at	6	6p21.3	3024	HIST1H1A	histone cluster 1, H1a	1.32633	7.78689	12.484	5.49051e-08	6.17808e-05
4430_at	2	2q12-q34	4430	MYO1B	myosin IB	1.43808	6.80273	12.4516	5.64494e-08	6.17808e-05
89790_at	19	19q13.3	89790	SIGLEC10	sialic acid binding Ig-like lectin 10	-0.859512	5.02835	-12.188	7.08771e-08	6.85334e-05
3301_at	9	9p13.3	3301	DNAJA1	DnaJ (Hsp40) homolog, subfamily A, member 1	1.14266	9.0831	12.1843	7.11047e-08	6.85334e-05
8228_at	X	Xp22.3	8228	PNPLA4	patatin-like phospholipase domain containing 4	0.87434	5.19468	12.1283	7.46674e-08	6.85334e-05
6788_at	8	8q22.2	6788	STK3	serine/threonine kinase 3	0.9314	5.97525	12.1001	7.65348e-08	6.85334e-05
55614_at	20	20p11.23	55614	KIF16B	kinesin family member 16B	0.797923	4.29779	12.0228	8.1917e-08	7.01637e-05
80854_at	4	4q28	80854	SETD7	SET domain containing (lysine methyltransferase) 7	1.36068	7.22021	11.9428	8.79249e-08	7.21717e-05
9372_at	1	1p32.3	9372	ZFYVE9	zinc finger, FYVE domain containing 9	1.38563	4.98507	11.6248	1.16962e-07	9.21659e-05
85460_at	4	4p16.1	85460	ZNF518B	zinc finger protein 518B	0.824148	7.5551	11.484	1.33004e-07	0.000100776
222223_at	7	7q21.12	222223	KIAA1324L	KIAA1324-like	1.37789	5.90793	11.278	1.60907e-07	0.000112756
4756_at	15	15q22.3-q23	4756	NEO1	neogenin 1	0.864949	6.44866	11.2527	1.64741e-07	0.000112756
79441_at	4	4p16.3	79441	HAUS3	HAUS augmin-like complex, subunit 3	1.03175	7.37647	11.2447	1.65987e-07	0.000112756
79772_at	5	5q15	79772	MCTP1	multiple C2 domains, transmembrane 1	1.12976	6.0939	11.083	1.93228e-07	0.000120193
55129_at	3	3p22.1	55129	ANO10	anoctamin 10	1.29538	6.25574	11.0816	1.93468e-07	0.000120193
10243_at	14	14q23.3	10243	GPHN	gephyrin	1.35432	5.89021	11.072	1.95238e-07	0.000120193
64759_at	7	7p12.3	64759	TNS3	tensin 3	-0.810174	4.60607	-11.0375	2.01736e-07	0.00012043
55353_at	8	8q22.1	55353	LAPTM4B	lysosomal protein transmembrane 4 beta	1.06879	7.17728	10.9844	2.12181e-07	0.00012294
55364_at	18	18q11.2-q12.1	55364	IMPACT	impact RWD domain protein	1.09291	6.17906	10.8115	2.50436e-07	0.000135518
284119_at	17	17q21.2	284119	PTRF	polymerase I and transcript release factor	-1.4086	6.4718	-10.8019	2.52773e-07	0.000135518
7837_at	2	2p25	7837	PXDN	peroxidasin homolog (Drosophila)	0.928221	6.23671	10.7898	2.55745e-07	0.000135518
586_at	12	12p12.1	586	BCAT1	branched chain amino-acid transaminase 1, cytosolic	1.23992	6.79921	10.7627	2.62534e-07	0.000135518
5732_at	14	14q22	5732	PTGER2	prostaglandin E receptor 2 (subtype EP2), 53kDa	-0.764666	5.40179	-10.7404	2.68284e-07	0.000135518
26184_at	16	16p13.3	26184	OR1F2P	olfactory receptor, family 1, subfamily F, member 2	0.799302	3.30075	10.6216	3.01243e-07	0.000144102
1352_at	17	17p12	1352	COX10	cytochrome c oxidase assembly homolog 10 (yeast)	0.911373	6.63023	10.609	3.04988e-07	0.000144102
2628_at	15	15q21.1	2628	GATM	glycine amidinotransferase (L-arginine:glycine amidinotransferase)	1.56839	5.48417	10.6015	3.07222e-07	0.000144102
57687_at	16	16q23.1	57687	VAT1L	vesicle amine transport 1-like	0.802022	5.91415	10.5546	3.21721e-07	0.000147393
114876_at	18	18q11.1	114876	OSBPL1A	oxysterol binding protein-like 1A	1.41298	5.71428	10.4427	3.59384e-07	0.000160906
708_at	17	17p13.3	708	C1QBP	complement component 1, q subcomponent binding protein	0.766181	9.82204	10.3795	3.82758e-07	0.000165557
10404_at	8	8q22.2	10404	CPQ	carboxypeptidase Q	-0.891887	5.94121	-10.3695	3.8658e-07	0.000165557
4258_at	4	4q28.3	4258	MGST2	microsomal glutathione S-transferase 2	1.20831	5.98173	10.331	4.01768e-07	0.000166877
54902_at	17	17p12	54902	TTC19	tetratricopeptide repeat domain 19	0.775314	7.76672	10.3168	4.07568e-07	0.000166877
441518_at	X	Xq26.3	441518	FAM127C	family with sequence similarity 127, member C	0.790126	6.66005	10.2986	4.15076e-07	0.000166877
26234_at	4	4p15.32	26234	FBXL5	F-box and leucine-rich repeat protein 5	0.67139	8.88009	10.2014	4.57858e-07	0.000177892
9526_at	17	17p13.1-p12	9526	MPDU1	mannose-P-dolichol utilization defect 1	0.755139	8.90289	10.1879	4.64129e-07	0.000177892
81565_at	17	17p13.1	81565	NDEL1	nudE neurodevelopment protein 1-like 1	0.971146	8.01563	10.1736	4.70946e-07	0.000177892
1495_at	5	5q31.2	1495	CTNNA1	catenin (cadherin-associated protein), alpha 1, 102kDa	-0.799612	5.58649	-10.1577	4.78592e-07	0.000177892
51271_at	9	9p13.3	51271	UBAP1	ubiquitin associated protein 1	0.727507	8.16913	10.1063	5.04331e-07	0.000183988
1131_at	1	1q43	1131	CHRM3	cholinergic receptor, muscarinic 3	1.33898	4.54788	10.0464	5.3622e-07	0.000192064
29883_at	8	8p22-p21.3	29883	CNOT7	CCR4-NOT transcription complex, subunit 7	0.680042	10.1607	9.98079	5.73634e-07	0.000201796
1829_at	18	18q12.1	1829	DSG2	desmoglein 2	0.872519	6.88543	9.95219	5.90822e-07	0.000202246
124637_at	17	17p13.1	124637	CYB5D1	cytochrome b5 domain containing 1	0.758318	6.65879	9.94466	5.95444e-07	0.000202246
51009_at	17	17p13.2	51009	DERL2	derlin 2	0.701758	8.69432	9.91827	6.11936e-07	0.000204324
2202_at	2	2p16	2202	EFEMP1	EGF containing fibulin-like extracellular matrix protein 1	1.62376	6.92611	9.82881	6.71613e-07	0.000220513
11337_at	17	17p13.1	11337	GABARAP	GABA(A) receptor-associated protein	0.669723	9.76935	9.80232	6.9047e-07	0.000222988
2719_at	X	Xq26.1	2719	GPC3	glypican 3	1.22272	5.314	9.78371	7.04057e-07	0.000223708
60485_at	14	14q13-q23	60485	SAV1	salvador family WW domain containing protein 1	1.1012	6.76817	9.75203	7.27855e-07	0.000227599
8706_at	3	3q25	8706	B3GALNT1	beta-1,3-N-acetylgalactosaminyltransferase 1 (globoside blood group)	0.839901	4.59955	9.5642	8.88017e-07	0.000273343
3728_at	17	17q21	3728	JUP	junction plakoglobin	-0.713062	6.42476	-9.46878	9.83614e-07	0.000298111
200765_at	2	2q37.1	200765	TIGD1	tigger transposable element derived 1	0.656506	7.94078	9.30427	1.17547e-06	0.000336739
5360_at	20	20q13.12	5360	PLTP	phospholipid transfer protein	-0.89077	5.83777	-9.30101	1.17966e-06	0.000336739
129642_at	2	2p25.1	129642	MBOAT2	membrane bound O-acyltransferase domain containing 2	1.00707	4.45733	9.29979	1.18123e-06	0.000336739
8204_at	21	21q11.2	8204	NRIP1	nuclear receptor interacting protein 1	1.19903	4.91704	9.28799	1.19654e-06	0.000336739
25853_at	9	9p13.3	25853	DCAF12	DDB1 and CUL4 associated factor 12	0.832779	9.10739	9.26297	1.22972e-06	0.000341204
26001_at	17	17p13.2	26001	RNF167	ring finger protein 167	0.695467	7.54023	9.20549	1.30978e-06	0.000358372
286336_at	9	9q34	286336	FAM78A	family with sequence similarity 78, member A	-0.770742	6.23253	-9.11429	1.44855e-06	0.000385198
444_at	8	8q12.1	444	ASPH	aspartate beta-hydroxylase	0.733878	4.62842	9.10319	1.46649e-06	0.000385198
5530_at	4	4q24	5530	PPP3CA	protein phosphatase 3, catalytic subunit, alpha isozyme	0.73096	7.01224	9.07494	1.51324e-06	0.000392247
55421_at	17	17p13.2	55421	C17orf85	chromosome 17 open reading frame 85	0.595088	8.59535	9.05559	1.54617e-06	0.00039558
58528_at	6	6q15-q16	58528	RRAGD	Ras-related GTP binding D	0.946828	6.64754	9.00521	1.63563e-06	0.000409935
767_at	8	8q12.1	767	CA8	carbonic anhydrase VIII	0.759276	3.98215	9.00071	1.6439e-06	0.000409935
6715_at	5	5p15	6715	SRD5A1	steroid-5-alpha-reductase, alpha polypeptide 1 (3-oxo-5 alpha-steroid delta 4-dehydrogenase alpha 1)	-0.734189	5.68269	-8.92155	1.79674e-06	0.000442448
30968_at	9	9p13.1	30968	STOML2	stomatin (EPB72)-like 2	0.703021	9.16629	8.80561	2.04888e-06	0.000498307
137492_at	8	8p22	137492	VPS37A	vacuolar protein sorting 37 homolog A (S. cerevisiae)	0.881948	7.49744	8.76012	2.158e-06	0.000517533
166647_at	4	4p15.2	166647	GPR125	G protein-coupled receptor 125	1.08735	6.98845	8.74534	2.19478e-06	0.000517533
56521_at	10	10q22.1	56521	DNAJC12	DnaJ (Hsp40) homolog, subfamily C, member 12	0.927564	5.28665	8.73051	2.23236e-06	0.000517533
9258_at	8	8p23.1	9258	MFHAS1	malignant fibrous histiocytoma amplified sequence 1	0.688612	8.46946	8.73026	2.23301e-06	0.000517533
5577_at	7	7q22	5577	PRKAR2B	protein kinase, cAMP-dependent, regulatory, type II, beta	0.734577	5.58121	8.6767	2.37469e-06	0.000543969
55174_at	8	8p21.3	55174	INTS10	integrator complex subunit 10	0.704568	7.78299	8.58357	2.64457e-06	0.000598827
317649_at	3	3p14	317649	EIF4E3	eukaryotic translation initiation factor 4E family member 3	-0.639665	7.38305	-8.54988	2.7502e-06	0.000611981
7415_at	9	9p13.3	7415	VCP	valosin containing protein	0.59475	10.069	8.53412	2.80116e-06	0.000611981
51201_at	8	8p22	51201	ZDHHC2	zinc finger, DHHC-type containing 2	0.787214	7.79312	8.52778	2.82195e-06	0.000611981
79648_at	8	8p23.1	79648	MCPH1	microcephalin 1	0.632479	6.925	8.52627	2.82692e-06	0.000611981
7220_at	3	3q23	7220	TRPC1	transient receptor potential cation channel, subfamily C, member 1	0.59416	3.47159	8.50836	2.88663e-06	0.000618115
153478_at	5	5p15.33	153478	PLEKHG4B	pleckstrin homology domain containing, family G (with RhoGef domain) member 4B	-0.843239	5.65751	-8.39153	3.31117e-06	0.000700488
7782_at	15	15q21.1	7782	SLC30A4	solute carrier family 30 (zinc transporter), member 4	0.994926	7.27056	8.38357	3.34243e-06	0.000700488
1237_at	3	3p22	1237	CCR8	chemokine (C-C motif) receptor 8	-1.53725	6.78963	-8.36739	3.40701e-06	0.000706506
5325_at	6	6q24-q25	5325	PLAGL1	pleiomorphic adenoma gene-like 1	1.01534	5.47084	8.32743	3.57222e-06	0.00072844
221687_at	6	6p23	221687	RNF182	ring finger protein 182	0.636249	4.11934	8.32401	3.58674e-06	0.00072844
4747_at	8	8p21	4747	NEFL	neurofilament, light polypeptide	-0.644132	6.53353	-8.30313	3.67688e-06	0.000739129
51361_at	1	1p32.1	51361	HOOK1	hook microtubule-tethering protein 1	1.20966	4.30442	8.21847	4.06813e-06	0.000795856
26260_at	8	8p23.3	26260	FBXO25	F-box protein 25	0.723702	8.78291	8.21598	4.08028e-06	0.000795856
57688_at	5	5q12.1	57688	ZSWIM6	zinc finger, SWIM-type containing 6	1.29886	6.05176	8.20355	4.14159e-06	0.000799895
3543_at	22	22q11.23	3543	IGLL1	immunoglobulin lambda-like polypeptide 1	-0.780425	7.85436	-8.19432	4.18775e-06	0.000800958
196_at	7	7p15	196	AHR	aryl hydrocarbon receptor	0.839169	4.28092	8.17983	4.26136e-06	0.0008072
55833_at	9	9p13.3	55833	UBAP2	ubiquitin associated protein 2	0.648082	8.71292	8.10211	4.68055e-06	0.000861892
1123_at	2	2q31.1	1123	CHN1	chimerin 1	1.41256	5.29839	8.09429	4.72509e-06	0.000861892
9806_at	10	10pter-q25.3	9806	SPOCK2	sparc/osteonectin, cwcv and kazal-like domains proteoglycan (testican) 2	-0.786929	6.11732	-8.05043	4.98367e-06	0.00088958
10329_at	12	12q14.2	10329	TMEM5	transmembrane protein 5	0.640155	6.9078	8.04571	5.01235e-06	0.00088958
307_at	2	2p13	307	ANXA4	annexin A4	1.37385	5.74045	8.01441	5.20734e-06	0.000915935
7991_at	8	8p22	7991	TUSC3	tumor suppressor candidate 3	0.609407	8.59573	7.9729	5.47867e-06	0.000955131
1755_at	10	10q26.13	1755	DMBT1	deleted in malignant brain tumors 1	-0.81017	6.32137	-7.93706	5.72505e-06	0.000980726
728819_at	2	2p21	728819	LOC728819	hCG1645220	0.671305	4.52948	7.82741	6.5559e-06	0.00110036
85461_at	2	2q24.2	85461	TANC1	tetratricopeptide repeat, ankyrin repeat and coiled-coil containing 1	1.0018	5.87885	7.82311	6.59102e-06	0.00110036
151742_at	3	3q26.1	151742	PPM1L	protein phosphatase, Mg2+/Mn2+ dependent, 1L	0.765026	5.64793	7.79017	6.86675e-06	0.00113676
427_at	8	8p22	427	ASAH1	N-acylsphingosine amidohydrolase (acid ceramidase) 1	0.656556	7.74341	7.77744	6.97664e-06	0.00113757
3394_at	16	16q24.1	3394	IRF8	interferon regulatory factor 8	-0.703809	7.08347	-7.77623	6.98713e-06	0.00113757
285550_at	4	4p15.32	285550	FAM200B	family with sequence similarity 200, member B	1.13667	3.94997	7.73722	7.33635e-06	0.00118464
10723_at	5	5p15	10723	SLC12A7	solute carrier family 12 (potassium/chloride transporter), member 7	-0.692777	5.39685	-7.72184	7.47911e-06	0.00118859
51523_at	5	5q31.2	51523	CXXC5	CXXC finger protein 5	-0.719022	8.39613	-7.72158	7.48147e-06	0.00118859
147686_at	19	19q13.43	147686	ZNF418	zinc finger protein 418	0.614468	5.51804	7.67889	7.89378e-06	0.00124127
9990_at	15	15q13	9990	SLC12A6	solute carrier family 12 (potassium/chloride transporter), member 6	0.676098	5.56162	7.66388	8.04444e-06	0.00124127
6320_at	19	19q13.3	6320	CLEC11A	C-type lectin domain family 11, member A	-0.604422	6.52558	-7.66185	8.06512e-06	0.00124127
8418_at	6	6p21.32	8418	CMAHP	cytidine monophospho-N-acetylneuraminic acid hydroxylase, pseudogene	0.60376	8.22959	7.65552	8.12975e-06	0.00124152
3572_at	5	5q11.2	3572	IL6ST	interleukin 6 signal transducer	1.15925	4.74571	7.62124	8.48965e-06	0.00128651
143686_at	11	11q21	143686	SESN3	sestrin 3	1.04438	5.87318	7.60572	8.65815e-06	0.00130203
84679_at	X	Xp11.3	84679	SLC9A7	solute carrier family 9, subfamily A (NHE7, cation proton antiporter 7), member 7	0.621244	5.37971	7.56308	9.13991e-06	0.00135381
285966_at	7	7q35	285966	FAM115C	family with sequence similarity 115, member C	0.869267	4.74519	7.53338	9.49236e-06	0.00138518
23543_at	22	22q13.1	23543	RBFOX2	RNA binding protein, fox-1 homolog (C. elegans) 2	1.00528	5.94964	7.51471	9.72147e-06	0.00138907
51390_at	6	6q24.2	51390	AIG1	androgen-induced 1	1.29932	5.54323	7.51398	9.73051e-06	0.00138907
51510_at	9	9p13.3	51510	CHMP5	charged multivesicular body protein 5	0.983221	8.10992	7.50073	9.8968e-06	0.00140264
157869_at	8	8q21.11	157869	SBSPON	somatomedin B and thrombospondin, type 1 domain containing	-0.968377	6.11632	-7.48629	1.00815e-05	0.00141861
164668_at	22	22q13.1	164668	APOBEC3H	apolipoprotein B mRNA editing enzyme, catalytic polypeptide-like 3H	-0.800552	3.93444	-7.46875	1.03108e-05	0.00143197
79156_at	19	19q12	79156	PLEKHF1	pleckstrin homology domain containing, family F (with FYVE domain) member 1	-0.870049	6.75589	-7.4609	1.04153e-05	0.00143197
127602_at	1	1q42.12	127602	DNAH14	dynein, axonemal, heavy chain 14	0.670484	4.09787	7.45174	1.05387e-05	0.00143197
976_at	19	19p13	976	CD97	CD97 molecule	-0.693828	7.1667	-7.44839	1.05841e-05	0.00143197
51763_at	17	17p13.3	51763	INPP5K	inositol polyphosphate-5-phosphatase K	0.603046	7.74151	7.41904	1.09918e-05	0.00146309
4969_at	9	9q22	4969	OGN	osteoglycin	0.745985	8.10648	7.34175	1.2148e-05	0.00159544
9552_at	17	17p13.2	9552	SPAG7	sperm associated antigen 7	0.60359	6.83895	7.30742	1.27028e-05	0.00165213
1036_at	5	5q23.2	1036	CDO1	cysteine dioxygenase type 1	0.6158	4.93393	7.29464	1.29163e-05	0.00166308
526_at	8	8p21.3	526	ATP6V1B2	ATPase, H+ transporting, lysosomal 56/58kDa, V1 subunit B2	0.637257	9.81904	7.28251	1.31224e-05	0.00166781
55190_at	X	Xp11.22	55190	NUDT11	nudix (nucleoside diphosphate linked moiety X)-type motif 11	0.67501	7.67906	7.21728	1.42928e-05	0.00177515
23092_at	5	5q31	23092	ARHGAP26	Rho GTPase activating protein 26	-0.634585	7.23722	-7.20219	1.45793e-05	0.00179507
170960_at	4	4p16.3	170960	ZNF721	zinc finger protein 721	0.800322	7.36211	7.19684	1.46821e-05	0.00179651
340543_at	X	Xq22.1	340543	TCEAL5	transcription elongation factor A (SII)-like 5	0.628536	5.1788	7.18225	1.49672e-05	0.00180892
285025_at	2	2q31.2	285025	CCDC141	coiled-coil domain containing 141	-0.659715	5.0355	-7.12625	1.61167e-05	0.00191265
5897_at	11	11p13	5897	RAG2	recombination activating gene 2	1.0743	6.93467	7.09587	1.67798e-05	0.00196764
3309_at	9	9q33.3	3309	HSPA5	heat shock 70kDa protein 5 (glucose-regulated protein, 78kDa)	0.822894	10.5479	7.07166	1.73291e-05	0.00202001
7984_at	7	7q35	7984	ARHGEF5	Rho guanine nucleotide exchange factor (GEF) 5	-0.62309	2.87544	-7.04619	1.79276e-05	0.00207749
55304_at	20	20p12.1	55304	SPTLC3	serine palmitoyltransferase, long chain base subunit 3	0.632445	4.94968	7.0087	1.88492e-05	0.00215889
56704_at	8	8q21	56704	JPH1	junctophilin 1	0.669245	5.6718	6.99198	1.92766e-05	0.00218247
55296_at	4	4p15.2	55296	TBC1D19	TBC1 domain family, member 19	0.902442	6.30584	6.97527	1.97139e-05	0.00221922
6792_at	X	Xp22	6792	CDKL5	cyclin-dependent kinase-like 5	0.627729	4.29548	6.95517	2.02544e-05	0.00223964
84817_at	17	17p13.1	84817	TXNDC17	thioredoxin domain containing 17	0.763996	6.63016	6.95376	2.02929e-05	0.00223964
83460_at	17	17p13.2	83460	EMC6	ER membrane protein complex subunit 6	0.642319	7.19156	6.95117	2.03638e-05	0.00223964
10203_at	2	2q32.1	10203	CALCRL	calcitonin receptor-like	0.629525	3.10443	6.944	2.05614e-05	0.00223964
23657_at	4	4q28-q32	23657	SLC7A11	solute carrier family 7 (anionic amino acid transporter light chain, xc- system), member 11	0.734185	4.33974	6.94342	2.05774e-05	0.00223964
521_at	4	4p16.3	521	ATP5I	ATP synthase, H+ transporting, mitochondrial Fo complex, subunit E	0.633661	8.53212	6.9266	2.10498e-05	0.00226602
5694_at	17	17p13	5694	PSMB6	proteasome (prosome, macropain) subunit, beta type, 6	0.599552	9.64265	6.91514	2.13781e-05	0.00228885
26136_at	7	7q31.2	26136	TES	testis derived transcript (3 LIM domains)	-0.692064	7.31619	-6.90207	2.17594e-05	0.00230462
9886_at	10	10q21.2	9886	RHOBTB1	Rho-related BTB domain containing 1	0.790617	5.77587	6.87251	2.26485e-05	0.00236072
202018_at	4	4p15.32	202018	TAPT1	transmembrane anterior posterior transformation 1	0.58583	7.68284	6.85477	2.32008e-05	0.00240555
1266_at	1	1p22-p21	1266	CNN3	calponin 3, acidic	1.0053	5.34528	6.81509	2.44889e-05	0.00252582
11228_at	12	12p12.3	11228	RASSF8	Ras association (RalGDS/AF-6) domain family (N-terminal) member 8	0.693131	5.7986	6.78359	2.55657e-05	0.00260956
4994_at	17	17p13.3	4994	OR3A1	olfactory receptor, family 3, subfamily A, member 1	0.8479	4.47971	6.74194	2.7068e-05	0.00270409
84002_at	3	3q28	84002	B3GNT5	UDP-GlcNAc:betaGal beta-1,3-N-acetylglucosaminyltransferase 5	-0.651861	3.93502	-6.71539	2.80749e-05	0.00275748
29945_at	4	4p15.2	29945	ANAPC4	anaphase promoting complex subunit 4	0.80828	7.37157	6.71517	2.80833e-05	0.00275748
4927_at	17	17p13.2	4927	NUP88	nucleoporin 88kDa	0.840124	8.81106	6.71384	2.81347e-05	0.00275748
113829_at	5	5q31.3	113829	SLC35A4	solute carrier family 35, member A4	-0.766926	9.00701	-6.65675	3.04429e-05	0.00294495
79003_at	17	17p13.2	79003	MIS12	MIS12 kinetochore complex component	0.841358	6.95686	6.65549	3.04959e-05	0.00294495
51056_at	4	4p15.32	51056	LAP3	leucine aminopeptidase 3	0.594699	7.443	6.63704	3.12859e-05	0.0029919
9364_at	4	4p15.33	9364	RAB28	RAB28, member RAS oncogene family	0.79964	6.23414	6.62734	3.171e-05	0.0030033
5783_at	4	4q21.3	5783	PTPN13	protein tyrosine phosphatase, non-receptor type 13 (APO-1/CD95 (Fas)-associated phosphatase)	0.795505	3.99355	6.62294	3.19041e-05	0.00300723
57561_at	5	5q14.3	57561	ARRDC3	arrestin domain containing 3	2.1116	8.44959	6.60973	3.24954e-05	0.00303393
10210_at	9	9p21	10210	TOPORS	topoisomerase I binding, arginine/serine-rich, E3 ubiquitin protein ligase	0.717111	7.85585	6.56237	3.47133e-05	0.00321057
91526_at	2	2q33.1	91526	ANKRD44	ankyrin repeat domain 44	-0.603531	6.69467	-6.55803	3.49242e-05	0.00321498
56138_at	5	5q31	56138	PCDHA11	protocadherin alpha 11	-0.650974	3.1234	-6.49714	3.80362e-05	0.00343721
3488_at	2	2q35	3488	IGFBP5	insulin-like growth factor binding protein 5	0.760344	9.10294	6.4922	3.8301e-05	0.00344534
57509_at	8	8p22	57509	MTUS1	microtubule associated tumor suppressor 1	0.62505	5.26455	6.47807	3.90701e-05	0.0034554
54882_at	5	5q31.3	54882	ANKHD1	ankyrin repeat and KH domain containing 1	-0.742337	5.44416	-6.47458	3.92629e-05	0.0034554
1604_at	1	1q32	1604	CD55	CD55 molecule, decay accelerating factor for complement (Cromer blood group)	0.714388	6.50388	6.46401	3.98522e-05	0.0034554
4288_at	10	10q26.2	4288	MKI67	marker of proliferation Ki-67	-0.862309	8.94951	-6.4631	3.99032e-05	0.0034554
79066_at	17	17p13.3	79066	METTL16	methyltransferase like 16	0.664487	7.19863	6.46154	3.99914e-05	0.0034554
4360_at	10	10p12.33	4360	MRC1	mannose receptor, C type 1	-0.698078	4.32892	-6.4476	4.07857e-05	0.00349338
5255_at	X	Xq12-q13	5255	PHKA1	phosphorylase kinase, alpha 1 (muscle)	0.774186	5.60184	6.43487	4.15261e-05	0.00352614
54926_at	9	9p13.3	54926	UBE2R2	ubiquitin-conjugating enzyme E2R 2	0.683399	8.17308	6.42262	4.22519e-05	0.00355711
55130_at	10	10p12.1-p11.23	55130	ARMC4	armadillo repeat containing 4	0.695896	4.58387	6.41371	4.27885e-05	0.00357987
161176_at	14	14q32.13	161176	SYNE3	spectrin repeat containing, nuclear envelope family member 3	-0.598926	6.50984	-6.41211	4.28857e-05	0.00357987
199777_at	19	19p12	199777	ZNF626	zinc finger protein 626	-1.01327	5.6379	-6.4076	4.31609e-05	0.00358764
340061_at	5	5q31.2	340061	TMEM173	transmembrane protein 173	-0.815285	7.5701	-6.39111	4.41823e-05	0.0036326
10417_at	4	4p16.3	10417	SPON2	spondin 2, extracellular matrix protein	1.05362	6.53376	6.37774	4.50298e-05	0.00366565
11113_at	12	12q24	11113	CIT	citron rho-interacting serine/threonine kinase	-0.598217	8.55117	-6.36744	4.56944e-05	0.00369492
23158_at	4	4q31.21	23158	TBC1D9	TBC1 domain family, member 9 (with GRAM domain)	1.0413	5.69554	6.34675	4.70607e-05	0.00378407
2549_at	4	4q31.21	2549	GAB1	GRB2-associated binding protein 1	0.620453	4.19448	6.32072	4.88425e-05	0.00387868
1349_at	X	Xq21.1	1349	COX7B	cytochrome c oxidase subunit VIIb	0.644678	7.11566	6.29119	5.09513e-05	0.00398749
26033_at	10	10q26	26033	ATRNL1	attractin-like 1	1.0024	7.72491	6.29038	5.10106e-05	0.00398749
60528_at	17	17p11.2	60528	ELAC2	elaC ribonuclease Z 2	0.665049	8.71755	6.28766	5.12099e-05	0.00398749
1047_at	4	4q28.3-q31.1	1047	CLGN	calmegin	0.753475	7.26364	6.26978	5.25402e-05	0.00405899
1265_at	19	19p13.3	1265	CNN2	calponin 2	-0.600505	8.16161	-6.26387	5.2988e-05	0.0040776
152992_at	4	4p16.1	152992	TRMT44	tRNA methyltransferase 44 homolog (S. cerevisiae)	0.824611	5.67673	6.20722	5.74945e-05	0.00437313
11123_at	1	1p35.3-p33	11123	RCAN3	RCAN family member 3	-0.685692	6.36104	-6.20278	5.78653e-05	0.00438441
5551_at	10	10q22	5551	PRF1	perforin 1 (pore forming protein)	-0.883926	6.30699	-6.19828	5.82426e-05	0.00439312
25801_at	2	2q24.2	25801	GCA	grancalcin, EF-hand calcium binding protein	0.70676	6.09667	6.18823	5.90953e-05	0.00439312
1601_at	5	5p13.1	1601	DAB2	Dab, mitogen-responsive phosphoprotein, homolog 2 (Drosophila)	0.915702	5.32413	6.17298	6.04153e-05	0.00447437
113835_at	19	19q13	113835	ZNF257	zinc finger protein 257	0.670365	5.46284	6.16035	6.15318e-05	0.00450421
1002_at	20	20q13.3	1002	CDH4	cadherin 4, type 1, R-cadherin (retinal)	-0.603856	7.72201	-6.0665	7.05516e-05	0.0049816
23521_at	19	19q13.3	23521	RPL13A	ribosomal protein L13a	0.647093	4.83447	6.06085	7.11378e-05	0.00500505
1497_at	17	17p13	1497	CTNS	cystinosin, lysosomal cystine transporter	0.587097	5.80792	6.04781	7.25104e-05	0.00506272
54876_at	4	4p15.31	54876	DCAF16	DDB1 and CUL4 associated factor 16	0.642246	8.44649	6.04122	7.32146e-05	0.00507862
57335_at	17	17p11.2	57335	ZNF286A	zinc finger protein 286A	0.965117	7.5724	6.01855	7.5694e-05	0.00521389
54733_at	11	11q22.3	54733	SLC35F2	solute carrier family 35, member F2	0.758501	7.59374	6.00611	7.70915e-05	0.00526241
29094_at	2	2p14	29094	LGALSL	lectin, galactoside-binding-like	0.676436	4.83765	5.99342	7.85471e-05	0.00531745
658_at	4	4q22-q24	658	BMPR1B	bone morphogenetic protein receptor, type IB	1.07381	5.95561	5.97866	8.0275e-05	0.00536073
51003_at	17	17p13.1	51003	MED31	mediator complex subunit 31	0.662008	7.20148	5.97005	8.13031e-05	0.00537485
2591_at	2	2q24-q31	2591	GALNT3	polypeptide N-acetylgalactosaminyltransferase 3	0.709467	3.99455	5.96104	8.23924e-05	0.00541043
280660_at	X	Xp11.23	280660	SSX9	synovial sarcoma, X breakpoint 9	-0.665155	3.3002	-5.91305	8.84653e-05	0.00576521
79861_at	10	10p15.1	79861	TUBAL3	tubulin, alpha-like 3	-0.590927	3.97384	-5.91147	8.8673e-05	0.00576521
157638_at	8	8q24.21	157638	FAM84B	family with sequence similarity 84, member B	0.748622	5.08592	5.89422	9.09759e-05	0.00587615
11044_at	5	5p15	11044	PAPD7	PAP associated domain containing 7	-0.61608	7.4482	-5.88076	9.28176e-05	0.0059175
125144_at	17	17p11.2	125144	LRRC75A-AS1	LRRC75A antisense RNA 1	0.860772	8.81969	5.86475	9.50588e-05	0.00602141
56937_at	20	20q13.31-q13.33	56937	PMEPA1	prostate transmembrane protein, androgen induced 1	-0.901354	6.87312	-5.8292	0.000100245	0.0062693
4712_at	9	9p21.1	4712	NDUFB6	NADH dehydrogenase (ubiquinone) 1 beta subcomplex, 6, 17kDa	0.888178	6.56224	5.80942	0.000103262	0.00637697
552_at	12	12q14-q15	552	AVPR1A	arginine vasopressin receptor 1A	0.933913	4.84219	5.79775	0.000105084	0.0064491
54974_at	5	5q33.3	54974	THG1L	tRNA-histidine guanylyltransferase 1-like (S. cerevisiae)	0.612002	6.57603	5.79298	0.00010584	0.00646745
10808_at	13	13q12.3	10808	HSPH1	heat shock 105kDa/110kDa protein 1	0.86996	8.88368	5.79172	0.00010604	0.00646745
3035_at	5	5q31.3	3035	HARS	histidyl-tRNA synthetase	-0.610922	8.19294	-5.76489	0.000110406	0.00671298
5860_at	4	4p15.31	5860	QDPR	quinoid dihydropteridine reductase	0.616485	6.88861	5.7574	0.00011166	0.00676831
83698_at	7	7q11	83698	CALN1	calneuron 1	0.704364	5.58412	5.67431	0.000126615	0.00749046
51650_at	7	7q34	51650	MRPS33	mitochondrial ribosomal protein S33	0.627806	6.64587	5.66732	0.000127967	0.00752522
11343_at	3	3q21.3	11343	MGLL	monoglyceride lipase	-0.612663	5.2864	-5.65403	0.000130577	0.00765588
7436_at	9	9p24	7436	VLDLR	very low density lipoprotein receptor	0.604239	4.90692	5.6249	0.000136503	0.00786464
9839_at	2	2q22.3	9839	ZEB2	zinc finger E-box binding homeobox 2	-0.829359	5.90671	-5.59698	0.000142451	0.00812167
284233_at	18	18p11.21	284233	CYP4F35P	cytochrome P450, family 4, subfamily F, polypeptide 35, pseudogene	0.635329	3.08775	5.58568	0.000144936	0.00821299
55720_at	17	17p13.3	55720	TSR1	TSR1, 20S rRNA accumulation, homolog (S. cerevisiae)	0.794956	7.56773	5.58502	0.000145082	0.00821299
80273_at	4	4p16	80273	GRPEL1	GrpE-like 1, mitochondrial (E. coli)	0.674	7.71663	5.55605	0.000151672	0.00849483
83594_at	5	5q21.2	83594	NUDT12	nudix (nucleoside diphosphate linked moiety X)-type motif 12	0.867862	3.79158	5.55433	0.000152072	0.00849483
3775_at	1	1q42-q43	3775	KCNK1	potassium channel, subfamily K, member 1	0.711224	5.70804	5.52711	0.000158572	0.00863684
5797_at	18	18p11.2	5797	PTPRM	protein tyrosine phosphatase, receptor type, M	0.930908	5.38917	5.52637	0.000158752	0.00863684
10253_at	13	13q31.1	10253	SPRY2	sprouty homolog 2 (Drosophila)	1.47936	6.82352	5.52468	0.000159165	0.00863684
79686_at	14	14q32.13	79686	LINC00341	long intergenic non-protein coding RNA 341	-0.937165	6.08661	-5.52297	0.000159584	0.00863684
90459_at	8	8p23.1	90459	ERI1	exoribonuclease 1	0.701625	7.39348	5.51973	0.000160382	0.00865625
219_at	9	9p11.1	219	ALDH1B1	aldehyde dehydrogenase 1 family, member B1	-0.617971	4.9616	-5.49297	0.00016714	0.00892317
81571_at	9	9q33.3	81571	MIR600HG	MIR600 host gene (non-protein coding)	-0.889191	5.02286	-5.46993	0.000173201	0.00912377
55534_at	4	4q28	55534	MAML3	mastermind-like 3 (Drosophila)	0.640804	4.74576	5.45752	0.000176561	0.00922615
23333_at	7	7p14.3-p14.2	23333	DPY19L1	dpy-19-like 1 (C. elegans)	0.719489	5.28794	5.44164	0.00018096	0.00940612
25976_at	3	3q25.31	25976	TIPARP	TCDD-inducible poly(ADP-ribose) polymerase	0.663105	7.12574	5.42532	0.000185604	0.00954866
55646_at	4	4p16.3	55646	LYAR	Ly1 antibody reactive	0.893186	7.28648	5.42519	0.000185641	0.00954866
10336_at	4	4p16.3	10336	PCGF3	polycomb group ring finger 3	0.586372	6.65433	5.40778	0.000190737	0.00973448
56985_at	17	17p13.1	56985	ADPRM	ADP-ribose/CDP-alcohol diphosphatase, manganese-dependent	0.631076	5.27678	5.38873	0.000196481	0.00995032
11040_at	X	Xp11.23	11040	PIM2	Pim-2 proto-oncogene, serine/threonine kinase	0.635068	7.02581	5.36344	0.00020439	0.0102455
952_at	4	4p15	952	CD38	CD38 molecule	0.662979	8.78476	5.33186	0.000214744	0.0106561
26772_at	17	17q11	26772	SNORD4B	small nucleolar RNA, C/D box 4B	1.01748	6.03387	5.30507	0.000223961	0.010948
3306_at	14	14q24.1	3306	HSPA2	heat shock 70kDa protein 2	0.623941	6.11396	5.29586	0.000227229	0.0110802
8934_at	1	1q32	8934	RAB29	RAB29, member RAS oncogene family	0.612907	5.45268	5.26688	0.000237832	0.0115118
10296_at	4	4p16.3	10296	MAEA	macrophage erythroblast attacher	0.587973	8.43825	5.23914	0.000248475	0.0118522
2189_at	9	9p13	2189	FANCG	Fanconi anemia, complementation group G	0.614494	7.67898	5.22495	0.000254115	0.0120338
3673_at	5	5q11.2	3673	ITGA2	integrin, alpha 2 (CD49B, alpha 2 subunit of VLA-2 receptor)	0.768459	4.40193	5.21323	0.000258872	0.0121118
1690_at	14	14q11.2-q13	1690	COCH	cochlin	0.639305	6.00798	5.17831	0.000273616	0.012594
84771_at	2	2q13	84771	DDX11L2	DEAD/H (Asp-Glu-Ala-Asp/His) box helicase 11 like 2	0.624622	4.29112	5.15544	0.00028375	0.0128903
255403_at	4	4p16.3	255403	ZNF718	zinc finger protein 718	0.704719	6.43998	5.15196	0.000285325	0.0129216
23224_at	14	14q23.2	23224	SYNE2	spectrin repeat containing, nuclear envelope 2	-0.609712	7.4103	-5.13485	0.000293211	0.013218
5306_at	17	17p13.3	5306	PITPNA	phosphatidylinositol transfer protein, alpha	0.608731	8.71053	5.12016	0.000300169	0.0134089
100130744_at	5	5p15.2	100130744	LOC100130744	uncharacterized LOC100130744	-0.604315	4.99081	-5.10179	0.000309111	0.0136842
254863_at	17	17p13.1	254863	TMEM256	transmembrane protein 256	0.611041	6.73509	5.09785	0.000311064	0.0137204
1649_at	12	12q13.1-q13.2	1649	DDIT3	DNA-damage-inducible transcript 3	0.744407	5.27626	5.06157	0.000329687	0.0142744
4783_at	9	9q22	4783	NFIL3	nuclear factor, interleukin 3 regulated	0.692234	6.88928	5.05966	0.000330697	0.0142867
7292_at	1	1q25	7292	TNFSF4	tumor necrosis factor (ligand) superfamily, member 4	0.589507	8.45554	4.98	0.000375982	0.0156697
969_at	12	12p13	969	CD69	CD69 molecule	1.4456	10.8236	4.97351	0.00037995	0.0157199
92070_at	4	4p16.3	92070	CTBP1-AS2	CTBP1 antisense RNA 2 (head to head)	0.622717	6.45501	4.96401	0.000385834	0.0158353
6275_at	1	1q21	6275	S100A4	S100 calcium binding protein A4	-0.938205	5.55177	-4.95453	0.000391802	0.0159668
26830_at	1	1p34.1	26830	RNU5D-1	RNA, U5D small nuclear 1	1.27323	7.24766	4.93785	0.000402542	0.0162169
26817_at	19	19q13.3	26817	SNORD34	small nucleolar RNA, C/D box 34	0.979559	7.40661	4.93437	0.000404825	0.0162756
54205_at	7	7p15.3	54205	CYCS	cytochrome c, somatic	0.700634	8.6473	4.931	0.000407047	0.0163316
150967_at	2	2q35	150967	PKI55	DKFZp434H1419	-0.756823	6.54616	-4.92923	0.000408217	0.0163453
1269_at	1	1p36.11	1269	CNR2	cannabinoid receptor 2 (macrophage)	-0.666924	7.29908	-4.92674	0.000409871	0.0163782
283417_at	12	12q14.2	283417	DPY19L2	dpy-19-like 2 (C. elegans)	0.840989	5.16118	4.89849	0.000429138	0.0168981
1140_at	17	17p13.1	1140	CHRNB1	cholinergic receptor, nicotinic, beta 1 (muscle)	0.675557	6.31624	4.8696	0.000449826	0.017513
7227_at	8	8q24.12	7227	TRPS1	trichorhinophalangeal syndrome I	0.69726	4.33989	4.86614	0.000452376	0.0175775
5108_at	8	8p22-p21.3	5108	PCM1	pericentriolar material 1	0.610873	8.79654	4.8551	0.000460605	0.0177639
3628_at	2	2q32	3628	INPP1	inositol polyphosphate-1-phosphatase	0.676858	4.95867	4.85367	0.000461682	0.0177639
79026_at	11	11q12.2	79026	AHNAK	AHNAK nucleoprotein	-0.687846	6.56272	-4.84293	0.000469862	0.0179406
4189_at	7	c("7q31", "14q24.2-q24.3")	4189	DNAJB9	DnaJ (Hsp40) homolog, subfamily B, member 9	0.721014	6.47541	4.84286	0.000469917	0.0179406
653492_at	19	19q13.2	653492	PSG10P	pregnancy specific beta-1-glycoprotein 10, pseudogene	-0.862866	5.68769	-4.84069	0.00047159	0.0179697
1316_at	10	10p15	1316	KLF6	Kruppel-like factor 6	1.20038	9.28599	4.83449	0.000476399	0.017979
6736_at	Y	Yp11.3	6736	SRY	sex determining region Y	1.10644	4.93216	4.82191	0.00048631	0.018246
63826_at	17	17p13	63826	SRR	serine racemase	0.749277	6.73134	4.81967	0.000488104	0.018246
64764_at	7	7q34	64764	CREB3L2	cAMP responsive element binding protein 3-like 2	0.645748	7.12829	4.80793	0.000497592	0.018487
55884_at	12	12q24.23	55884	WSB2	WD repeat and SOCS box containing 2	-0.711142	7.63704	-4.77702	0.000523507	0.0192164
5729_at	14	14q22.1	5729	PTGDR	prostaglandin D2 receptor (DP)	-0.594992	4.805	-4.77095	0.000528756	0.0192722
80731_at	2	2q22.1	80731	THSD7B	thrombospondin, type I, domain containing 7B	0.732972	5.17929	4.76956	0.000529972	0.0192722
3475_at	7	7q31.1	3475	IFRD1	interferon-related developmental regulator 1	0.715394	6.87774	4.74454	0.000552271	0.0199263
55033_at	7	7p14.3	55033	FKBP14	FK506 binding protein 14, 22 kDa	0.616486	5.40716	4.73991	0.000556504	0.0200111
84433_at	7	7p22	84433	CARD11	caspase recruitment domain family, member 11	-0.655106	6.37052	-4.72062	0.000574515	0.020367
4744_at	22	22q12.2	4744	NEFH	neurofilament, heavy polypeptide	0.896696	5.836	4.72056	0.000574573	0.020367
10402_at	3	3q12.1	10402	ST3GAL6	ST3 beta-galactoside alpha-2,3-sialyltransferase 6	0.644752	4.41532	4.71605	0.000578875	0.020437
4311_at	3	3q25.2	4311	MME	membrane metallo-endopeptidase	1.77284	5.36021	4.67513	0.00061946	0.0214896
10605_at	5	5p12	10605	PAIP1	poly(A) binding protein interacting protein 1	-0.610383	5.40253	-4.6655	0.000629442	0.0216248
692233_at	6	6p21.33	692233	SNORD117	small nucleolar RNA, C/D box 117	1.01188	5.67533	4.65408	0.000641487	0.0217584
5896_at	11	11p13	5896	RAG1	recombination activating gene 1	0.998987	8.62915	4.65131	0.000644445	0.0217584
2620_at	11	11p14.3	2620	GAS2	growth arrest-specific 2	0.721758	7.97199	4.64804	0.000647966	0.0217832
7511_at	10	10q25.3	7511	XPNPEP1	X-prolyl aminopeptidase (aminopeptidase P) 1, soluble	-0.778359	6.74827	-4.64093	0.00065567	0.0218475
26781_at	17	17p13.1	26781	SNORA67	small nucleolar RNA, H/ACA box 67	0.958566	7.81251	4.63598	0.000661084	0.0218697
84699_at	19	19p13.3	84699	CREB3L3	cAMP responsive element binding protein 3-like 3	-0.678186	6.00798	-4.63415	0.000663104	0.0218697
101954264_at	1	1q21.1	101954264	RNVU1-4	RNA, variant U1 small nuclear 4	1.07808	5.77242	4.61834	0.000680801	0.0221682
48_at	9	9p21.1	48	ACO1	aconitase 1, soluble	0.671798	8.15128	4.5829	0.000722268	0.0230985
158471_at	9	9q21.2	158471	PRUNE2	prune homolog 2 (Drosophila)	-0.739071	6.41954	-4.49026	0.000843696	0.0256891
3956_at	22	22q13.1	3956	LGALS1	lectin, galactoside-binding, soluble, 1	-0.623195	8.13824	-4.47198	0.000870087	0.0263298
55255_at	5	5q13.3	55255	WDR41	WD repeat domain 41	0.72391	6.59437	4.43653	0.000923743	0.0271203
10803_at	3	3p21.3	10803	CCR9	chemokine (C-C motif) receptor 9	-0.733168	6.55794	-4.41234	0.000962336	0.0278164
11015_at	22	22q13.1	11015	KDELR3	KDEL (Lys-Asp-Glu-Leu) endoplasmic reticulum protein retention receptor 3	0.854361	4.7259	4.41006	0.000966065	0.0278646
57336_at	17	17p11.2	57336	ZNF287	zinc finger protein 287	0.625816	4.40973	4.37788	0.00102025	0.0287126
2012_at	12	12p12.3	2012	EMP1	epithelial membrane protein 1	-0.741851	5.10647	-4.35328	0.00106381	0.0293928
55604_at	6	6p22.2	55604	LRRC16A	leucine rich repeat containing 16A	0.61227	4.6035	4.34671	0.00107578	0.0296263
56172_at	5	5p15.1	56172	ANKH	ANKH inorganic pyrophosphate transport regulator	-0.593362	8.74643	-4.34534	0.00107828	0.0296263
2786_at	1	1q42.3	2786	GNG4	guanine nucleotide binding protein (G protein), gamma 4	-0.809529	6.66183	-4.33607	0.00109544	0.0298933
101954276_at	1	1q21.1	101954276	RNVU1-6	RNA, variant U1 small nuclear 6	0.644827	8.39597	4.32562	0.00111512	0.0303844
2395_at	9	9q21.11	2395	FXN	frataxin	0.700736	7.0825	4.3212	0.00112355	0.0305185
166824_at	4	4q13.3	166824	RASSF6	Ras association (RalGDS/AF-6) domain family member 6	0.824152	4.74229	4.28598	0.0011932	0.0317649
10410_at	11	11p15.5	10410	IFITM3	interferon induced transmembrane protein 3	-1.16791	3.92821	-4.28171	0.00120193	0.0318453
100130733_at	5	5q12.1	100130733	LRRC70	leucine rich repeat containing 70	0.661145	4.95356	4.28135	0.00120269	0.0318453
6083_at	1	1p22.1	6083	SNORD21	small nucleolar RNA, C/D box 21	0.796238	6.60622	4.27749	0.00121065	0.0320117
85391_at	11	11q23.3-q25	85391	SNORD14E	small nucleolar RNA, C/D box 14E	1.51038	8.21247	4.25584	0.00125637	0.0327353
654322_at	5	5q22.2	654322	SNORA13	small nucleolar RNA, H/ACA box 13	1.04928	5.79268	4.25354	0.00126133	0.0327381
6693_at	16	16p11.2	6693	SPN	sialophorin	-0.607818	8.20764	-4.24062	0.00128959	0.033209
9334_at	20	20q13.1-q13.2	9334	B4GALT5	UDP-Gal:betaGlcNAc beta 1,4- galactosyltransferase, polypeptide 5	0.686039	6.63679	4.19917	0.00138474	0.0342702
119392_at	10	10q25.1	119392	SFR1	SWI5-dependent recombination repair 1	0.588131	6.4611	4.19449	0.00139596	0.0343601
101954277_at	1	1q21.2	101954277	RNVU1-19	RNA, variant U1 small nuclear 19	0.78034	6.17581	4.1374	0.00154036	0.0366487
23475_at	16	16p11.2	23475	QPRT	quinolinate phosphoribosyltransferase	-0.601144	7.26013	-4.12926	0.00156219	0.0370338
1848_at	12	12q22-q23	1848	DUSP6	dual specificity phosphatase 6	0.940591	7.96362	4.10894	0.00161807	0.0377499
3303_at	6	6p21.3	3303	HSPA1A	heat shock 70kDa protein 1A	1.59954	9.68991	4.09999	0.00164336	0.0381323
85013_at	4	4p16.3	85013	TMEM128	transmembrane protein 128	0.66977	6.71485	4.0834	0.00169131	0.038833
8519_at	11	11p15.5	8519	IFITM1	interferon induced transmembrane protein 1	-0.600118	6.91652	-4.06453	0.00174761	0.0397092
26784_at	16	16p13.3	26784	SNORA64	small nucleolar RNA, H/ACA box 64	0.662585	7.15383	4.03203	0.00184916	0.0413022
3021_at	17	17q25.1	3021	H3F3B	H3 histone, family 3B (H3.3B)	0.601013	11.1397	3.98336	0.00201287	0.0435346
26789_at	12	12p13.3	26789	SNORD59A	small nucleolar RNA, C/D box 59A	1.06522	5.06965	3.98216	0.00201707	0.0435704
94241_at	8	8q22	94241	TP53INP1	tumor protein p53 inducible nuclear protein 1	0.677191	7.13863	3.97734	0.00203411	0.043699
26782_at	1	1p22.1	26782	SNORA66	small nucleolar RNA, H/ACA box 66	0.687984	6.30603	3.96041	0.0020952	0.0442391
415_at	X	Xp22.3	415	ARSE	arylsulfatase E (chondrodysplasia punctata 1)	0.602538	5.43043	3.9428	0.00216075	0.0447713
94163_at	1	1p34.1	94163	SNORD38B	small nucleolar RNA, C/D box 38B	1.01174	4.87353	3.92912	0.00221312	0.0455574
1646_at	10	10p15-p14	1646	AKR1C2	aldo-keto reductase family 1, member C2	-0.944026	5.83031	-3.88263	0.00240111	0.0481689
101059918_at	15	NA	101059918	GOLGA8R	golgin A8 family, member R	-0.863293	4.15042	-3.8792	0.00241566	0.0483131
3010_at	6	6p21.3	3010	HIST1H1T	histone cluster 1, H1t	0.722585	5.35206	3.87017	0.00245426	0.0487446

## Sheet: ALL-31 VXLD2 vs Ctrl
Probe_ID	Chromosome	Cytoband	EntrezID	Symbol	Name	logFC	AveExpr	t	P.Value	adj.P.Val
3725_at	1	1p32-p31	3725	JUN	jun proto-oncogene	-0.722249	8.80805	-12.0309	2.04709e-07	0.00190492
6328_at	2	2q24	6328	SCN3A	sodium channel, voltage-gated, type III, alpha subunit	0.720968	6.37219	11.4622	3.27232e-07	0.00190492
3956_at	22	22q13.1	3956	LGALS1	lectin, galactoside-binding, soluble, 1	1.09579	8.46397	10.5385	7.33144e-07	0.00190492
1718_at	1	1p32.3	1718	DHCR24	24-dehydrocholesterol reductase	-0.603115	9.59129	-10.5082	7.53567e-07	0.00190492
391190_at	1	1q44	391190	OR2L8	olfactory receptor, family 2, subfamily L, member 8	1.09584	4.53678	10.501	7.58488e-07	0.00190492
79668_at	5	5q11.1	79668	PARP8	poly (ADP-ribose) polymerase family, member 8	1.2716	8.40294	10.4366	8.0431e-07	0.00190492
3726_at	19	19p13.2	3726	JUNB	jun B proto-oncogene	0.589154	7.68287	9.86959	1.36611e-06	0.00258644
29968_at	9	9q21.2	29968	PSAT1	phosphoserine aminotransferase 1	-0.777077	8.09509	-9.63651	1.71096e-06	0.00258644
7071_at	8	8q22.2	7071	KLF10	Kruppel-like factor 10	0.69043	7.82101	9.52921	1.9006e-06	0.00258644
84941_at	19	19p13.12	84941	HSH2D	hematopoietic SH2 domain containing	0.877956	9.2106	9.4485	2.0583e-06	0.00258644
388_at	2	2p24	388	RHOB	ras homolog family member B	-0.686683	7.9489	-9.31814	2.34385e-06	0.00258644
9498_at	12	12q13.13	9498	SLC4A8	solute carrier family 4, sodium bicarbonate cotransporter, member 8	0.749252	6.95457	9.30802	2.36774e-06	0.00258644
84924_at	19	19q13.12	84924	ZNF566	zinc finger protein 566	0.62228	7.46899	9.22814	2.56597e-06	0.00258644
149111_at	1	1q42.12	149111	CNIH3	cornichon family AMPA receptor auxiliary protein 3	1.0194	6.27484	8.9669	3.35092e-06	0.00258644
7035_at	2	2q32	7035	TFPI	tissue factor pathway inhibitor (lipoprotein-associated coagulation inhibitor)	1.0085	5.26823	8.95434	3.39471e-06	0.00258644
55784_at	15	15q26.2	55784	MCTP2	multiple C2 domains, transmembrane 2	0.683139	8.0039	8.91258	3.54486e-06	0.00258644
1117_at	1	1p13.3	1117	CHI3L2	chitinase 3-like 2	-0.948583	7.89251	-8.87239	3.69622e-06	0.00260056
1521_at	11	11q13.1	1521	CTSW	cathepsin W	0.922397	8.06937	8.68552	4.49821e-06	0.0028667
340156_at	6	6p25.2	340156	MYLK4	myosin light chain kinase family, member 4	1.76458	7.65746	8.6155	4.84577e-06	0.0029379
54894_at	17	17q22	54894	RNF43	ring finger protein 43	2.06898	6.16706	8.60099	4.92135e-06	0.0029379
7704_at	11	11q23.1	7704	ZBTB16	zinc finger and BTB domain containing 16	0.644476	9.68096	8.38315	6.22449e-06	0.00325255
7512_at	X	Xq25	7512	XPNPEP2	X-prolyl aminopeptidase (aminopeptidase P) 2, membrane-bound	1.13538	6.61255	8.35207	6.43906e-06	0.00325255
353189_at	5	5q21.2	353189	SLCO4C1	solute carrier organic anion transporter family, member 4C1	0.711647	6.32893	8.08917	8.61078e-06	0.00379722
190_at	X	Xp21.3	190	NR0B1	nuclear receptor subfamily 0, group B, member 1	0.928452	6.15893	7.75302	1.26179e-05	0.00438403
6978_at	7	7p14	6978	TRGV5	T cell receptor gamma variable 5	-1.03981	4.57322	-7.74055	1.2801e-05	0.00438403
26828_at	1	1p34.1	26828	RNU5F-1	RNA, U5F small nuclear 1	-0.726322	5.79641	-7.65478	1.4141e-05	0.0046278
5337_at	3	3q26	5337	PLD1	phospholipase D1, phosphatidylcholine-specific	0.934585	4.64374	7.55268	1.59373e-05	0.00477026
6920_at	1	1p36.12	6920	TCEA3	transcription elongation factor A (SII), 3	-0.640103	7.14224	-7.52939	1.63806e-05	0.00479626
55859_at	X	c("Xq22.1", "Xq22")	55859	BEX1	brain expressed, X-linked 1	1.16217	6.21651	7.51523	1.66568e-05	0.00479626
80008_at	4	4p14	80008	TMEM156	transmembrane protein 156	0.630725	7.45739	7.48036	1.73583e-05	0.00479626
7940_at	6	6p21.3	7940	LST1	leukocyte specific transcript 1	0.625765	8.46182	7.47208	1.75295e-05	0.00479626
57561_at	5	5q14.3	57561	ARRDC3	arrestin domain containing 3	-1.37681	8.53952	-7.4507	1.79803e-05	0.00484389
5243_at	7	7q21.12	5243	ABCB1	ATP-binding cassette, sub-family B (MDR/TAP), member 1	0.721006	4.90153	7.39412	1.92344e-05	0.00494592
7728_at	19	19q13.4	7728	ZNF175	zinc finger protein 175	0.657157	7.21114	7.28762	2.18591e-05	0.00531634
54937_at	13	13q13.3	54937	SOHLH2	spermatogenesis and oogenesis specific basic helix-loop-helix 2	0.641529	5.94889	7.17368	2.51014e-05	0.00557229
28589_at	7	7q34	28589	TRBV7-9	T cell receptor beta variable 7-9	-0.631225	5.98156	-7.17203	2.51519e-05	0.00557229
346389_at	7	7p21.1	346389	MACC1	metastasis associated in colon cancer 1	0.657264	7.97617	7.06612	2.86427e-05	0.00603461
222236_at	7	7q22.1	222236	NAPEPLD	N-acyl phosphatidylethanolamine phospholipase D	0.659829	5.47727	7.06046	2.88436e-05	0.00603461
650669_at	13	13q34	650669	GAS6-AS1	GAS6 antisense RNA 1	-0.870936	4.65741	-7.0527	2.9121e-05	0.00603461
9252_at	14	14q31-q32.1	9252	RPS6KA5	ribosomal protein S6 kinase, 90kDa, polypeptide 5	0.625085	6.0305	7.03147	2.98957e-05	0.00603461
497189_at	5	5q31.1	497189	TIFAB	TRAF-interacting protein with forkhead-associated domain, family member B	0.697585	4.45791	7.01572	3.04846e-05	0.00603461
677827_at	16	16q21	677827	SNORA46	small nucleolar RNA, H/ACA box 46	0.602122	6.93254	6.83558	3.81862e-05	0.00647289
352909_at	19	19q13.4	352909	DNAAF3	dynein, axonemal, assembly factor 3	0.628044	7	6.83487	3.82209e-05	0.00647289
373_at	5	5q12.3	373	TRIM23	tripartite motif containing 23	0.664536	6.54338	6.82526	3.86872e-05	0.00647289
388567_at	19	19q13.43	388567	ZNF749	zinc finger protein 749	0.64024	7.01575	6.81774	3.90562e-05	0.00647289
4118_at	2	2q11.1	4118	MAL	mal, T-cell differentiation protein	-0.633636	8.39252	-6.79621	4.01349e-05	0.00658881
2882_at	1	1p32	2882	GPX7	glutathione peroxidase 7	0.701827	6.55235	6.66386	4.75108e-05	0.00748771
301_at	9	9q21.13	301	ANXA1	annexin A1	1.61848	9.22209	6.61923	5.03171e-05	0.00762802
26128_at	10	10q22.1	26128	KIAA1279	KIAA1279	0.689016	7.88793	6.61297	5.07244e-05	0.00762802
1519_at	4	4q32.1	1519	CTSO	cathepsin O	0.641366	5.52605	6.59705	5.17774e-05	0.00772365
57688_at	5	5q12.1	57688	ZSWIM6	zinc finger, SWIM-type containing 6	0.85039	5.58046	6.55218	5.48738e-05	0.00789061
24141_at	20	20p12	24141	LAMP5	lysosomal-associated membrane protein family, member 5	1.58589	5.78487	6.53178	5.6347e-05	0.00798352
22836_at	5	5q15	22836	RHOBTB3	Rho-related BTB domain containing 3	0.601	7.21303	6.52102	5.71409e-05	0.00798352
57419_at	20	20p13	57419	SLC24A3	solute carrier family 24 (sodium/potassium/calcium exchanger), member 3	0.628731	6.44025	6.49957	5.87597e-05	0.00815187
10052_at	17	17q21.31	10052	GJC1	gap junction protein, gamma 1, 45kDa	-0.80042	7.43824	-6.46731	6.12888e-05	0.00832671
8787_at	17	17q24	8787	RGS9	regulator of G-protein signaling 9	1.48398	5.4816	6.37631	6.90744e-05	0.00883614
255394_at	12	12q23.3	255394	TCP11L2	t-complex 11, testis-specific-like 2	0.695189	6.57406	6.36767	6.98671e-05	0.00887988
28653_at	14	14q11	28653	TRAV29DV5	T cell receptor alpha variable 29/delta variable 5 (gene/pseudogene)	-0.659472	5.57679	-6.23277	8.35972e-05	0.00963096
101954276_at	1	1q21.1	101954276	RNVU1-6	RNA, variant U1 small nuclear 6	-0.637559	6.26557	-6.08402	0.000102173	0.0107798
7561_at	19	19p13.11	7561	ZNF14	zinc finger protein 14	0.762952	5.85137	6.08229	0.000102413	0.0107798
10628_at	1	1q21.1	10628	TXNIP	thioredoxin interacting protein	0.608159	10.8912	6.01812	0.000111777	0.0114688
2697_at	6	6q22.31	2697	GJA1	gap junction protein, alpha 1, 43kDa	1.01093	6.35275	5.92874	0.000126382	0.0120861
100130935_at	X	Xq28	100130935	CSAG4	CSAG family, member 4 (pseudogene)	-0.743877	3.27703	-5.8876	0.00013378	0.0126098
56139_at	5	5q31	56139	PCDHA10	protocadherin alpha 10	-0.654222	4.33065	-5.87842	0.000135494	0.0127107
284756_at	20	20q13.33	284756	C20orf197	chromosome 20 open reading frame 197	0.693625	6.24515	5.86112	0.000138786	0.012815
79772_at	5	5q15	79772	MCTP1	multiple C2 domains, transmembrane 1	1.03497	5.90216	5.72047	0.000168968	0.0145356
407026_at	1	1q32.2	407026	MIR29C	microRNA 29c	0.599894	4.26579	5.60919	0.000197819	0.0159714
387914_at	13	13q12.13	387914	SHISA2	shisa family member 2	-0.849384	8.00354	-5.57847	0.000206678	0.0164841
80231_at	X	Xp21.2	80231	CXorf21	chromosome X open reading frame 21	0.650246	6.15401	5.5188	0.000225128	0.0167938
7345_at	4	4p14	7345	UCHL1	ubiquitin carboxyl-terminal esterase L1 (ubiquitin thiolesterase)	0.813181	6.67701	5.50744	0.000228836	0.0168211
147923_at	19	19q13.12	147923	ZNF420	zinc finger protein 420	0.693399	7.36726	5.50099	0.000230968	0.0168647
59338_at	10	10q26.13	59338	PLEKHA1	pleckstrin homology domain containing, family A (phosphoinositide binding specific) member 1	0.624581	5.46175	5.39361	0.000269802	0.0184552
7036_at	7	7q22	7036	TFR2	transferrin receptor 2	0.624805	6.78414	5.35295	0.000286278	0.0190554
394_at	14	14q12	394	ARHGAP5	Rho GTPase activating protein 5	0.750827	5.63152	5.34212	0.000290845	0.0190989
28559_at	7	7q34	28559	TRBV28	T cell receptor beta variable 28	-0.770621	5.76013	-5.29849	0.000310045	0.019577
284306_at	19	19q13.43	284306	ZNF547	zinc finger protein 547	0.672858	4.9632	5.24902	0.00033346	0.0206783
7984_at	7	7q35	7984	ARHGEF5	Rho guanine nucleotide exchange factor (GEF) 5	-0.711286	2.7974	-5.2352	0.000340334	0.0208217
10007_at	5	5q21	10007	GNPDA1	glucosamine-6-phosphate deaminase 1	-0.62284	7.50759	-5.16967	0.000375044	0.0222523
143903_at	11	11q23.1	143903	LAYN	layilin	0.612389	4.97142	5.16232	0.000379171	0.0222975
8277_at	X	Xq28	8277	TKTL1	transketolase-like 1	0.996285	6.47161	5.14064	0.000391615	0.0226906
100131434_at	X	Xq28	100131434	LINC00893	long intergenic non-protein coding RNA 893	0.737609	5.01162	5.0832	0.00042673	0.0238147
7525_at	18	18p11.31-p11.21	7525	YES1	YES proto-oncogene 1, Src family tyrosine kinase	0.603584	6.02599	5.06419	0.000439078	0.0240942
1000_at	18	18q11.2	1000	CDH2	cadherin 2, type 1, N-cadherin (neuronal)	1.03953	6.67809	5.01296	0.000474279	0.0251164
1356_at	3	3q23-q25	1356	CP	ceruloplasmin (ferroxidase)	1.08533	3.57727	5.0002	0.000483506	0.0254002
257144_at	3	3q13.2	257144	GCSAM	germinal center-associated, signaling and motility	-0.745096	6.81793	-4.98123	0.000497583	0.0257999
5139_at	12	12p12	5139	PDE3A	phosphodiesterase 3A, cGMP-inhibited	-0.605833	6.02689	-4.95494	0.000517805	0.0259419
116_at	18	18p11	116	ADCYAP1	adenylate cyclase activating polypeptide 1 (pituitary)	0.747169	7.00875	4.88328	0.000577497	0.0275465
5358_at	X	Xq23	5358	PLS3	plastin 3	1.20829	4.48822	4.80369	0.000652458	0.0296846
56242_at	19	19p13.11	56242	ZNF253	zinc finger protein 253	0.610848	7.88036	4.78806	0.000668357	0.0300262
9515_at	3	3q13.33	9515	STXBP5L	syntaxin binding protein 5-like	0.617208	5.7576	4.77736	0.000679478	0.0302844
8641_at	5	5q31	8641	PCDHGB4	protocadherin gamma subfamily B, 4	0.884971	4.70517	4.75498	0.000703369	0.0308034
57619_at	4	4q21.1	57619	SHROOM3	shroom family member 3	0.684449	5.04191	4.64714	0.000831665	0.0333682
692072_at	11	11q21	692072	SNORD5	small nucleolar RNA, C/D box 5	0.736453	7.35735	4.61471	0.000874923	0.0341649
94163_at	1	1p34.1	94163	SNORD38B	small nucleolar RNA, C/D box 38B	0.595751	4.7869	4.56922	0.000939652	0.035944
20_at	9	9q34	20	ABCA2	ATP-binding cassette, sub-family A (ABC1), member 2	0.650918	7.17285	4.55741	0.000957262	0.0363176
64089_at	8	8q21.13	64089	SNX16	sorting nexin 16	0.591387	6.47826	4.53685	0.000988771	0.0366944
93474_at	1	1q44	93474	ZNF670	zinc finger protein 670	0.686767	6.68406	4.45939	0.00111769	0.0382265
969_at	12	12p13	969	CD69	CD69 molecule	-0.794919	10.8795	-4.44914	0.00113603	0.0384531
284757_at	20	20q13.33	284757	MIR646HG	MIR646 host gene (non-protein coding)	1.01259	5.54421	4.40463	0.00121943	0.0397071
6446_at	6	6q23	6446	SGK1	serum/glucocorticoid regulated kinase 1	-0.611131	5.50929	-4.321	0.0013941	0.0420579
221786_at	7	7q22.1	221786	FAM200A	family with sequence similarity 200, member A	0.617735	5.62694	4.28122	0.00148625	0.0433029
4213_at	17	17p12	4213	MEIS3P1	Meis homeobox 3 pseudogene 1	-0.682531	6.06552	-4.17845	0.0017552	0.0470887
84002_at	3	3q28	84002	B3GNT5	UDP-GlcNAc:betaGal beta-1,3-N-acetylglucosaminyltransferase 5	-0.643616	6.9408	-4.10524	0.00197766	0.0497459

## Sheet: ALL-42 VXLD2 vs Ctrl
Probe_ID	Chromosome	Cytoband	EntrezID	Symbol	Name	logFC	AveExpr	t	P.Value	adj.P.Val
29094_at	2	2p14	29094	LGALSL	lectin, galactoside-binding-like	-3.33820228279717	7.35189	-12.0872	1.76498e-06	0.00985466
4144_at	2	2p11.2	4144	MAT2A	methionine adenosyltransferase II, alpha	1.60582455445381	11.6075	11.8404	2.07047e-06	0.00985466
84617_at	18	18p11.21	84617	TUBB6	tubulin, beta 6 class V	1.73240447435113	6.50405	11.6681	2.31856e-06	0.00985466
6850_at	9	9q22	6850	SYK	spleen tyrosine kinase	-2.44993841291096	6.00751	-11.5569	2.49633e-06	0.00985466
9900_at	1	1q21.2	9900	SV2A	synaptic vesicle glycoprotein 2A	-2.50515038518468	9.41547	-11.468	2.64953e-06	0.00985466
9120_at	17	17q24.2	9120	SLC16A6	solute carrier family 16, member 6	-2.18111243516916	7.46846	-11.2835	3.00188e-06	0.00985466
4313_at	16	16q13-q21	4313	MMP2	matrix metallopeptidase 2 (gelatinase A, 72kDa gelatinase, 72kDa type IV collagenase)	2.30496163899216	5.53413	11.0401	3.54937e-06	0.00998743
51646_at	2	2p23.1	51646	YPEL5	yippee-like 5 (Drosophila)	-1.60114832138629	10.781	-10.286	6.09425e-06	0.0132579
57162_at	2	2p13.3	57162	PELI1	pellino E3 ubiquitin protein ligase 1	-2.49681152361504	8.45139	-10.1538	6.72433e-06	0.0132579
11144_at	22	22q13.1	11144	DMC1	DNA meiotic recombinase 1	-2.15743674573036	6.55962	-10.1525	6.73092e-06	0.0132579
56253_at	11	11q24.1	56253	CRTAM	cytotoxic and regulatory T cell molecule	1.69564508231161	4.22314	9.68173	9.64207e-06	0.0155588
57502_at	X	Xp22.33	57502	NLGN4X	neuroligin 4, X-linked	-2.11363825905358	6.43641	-9.6686	9.74137e-06	0.0155588
79616_at	5	5q33.3	79616	CCNJL	cyclin J-like	-3.82584374083601	6.59158	-9.5182	1.0963e-05	0.0155588
115908_at	8	8q22.3	115908	CTHRC1	collagen triple helix repeat containing 1	2.93112578138167	7.99287	9.4937	1.11777e-05	0.0155588
28714_at	14	14q11	28714	TRAJ41	T cell receptor alpha joining 41	-3.82508877127054	5.1674	-9.4204	1.18486e-05	0.0155588
26030_at	14	14q23.3	26030	PLEKHG3	pleckstrin homology domain containing, family G (with RhoGef domain) member 3	1.47196047353014	4.70397	9.31596	1.28833e-05	0.0158601
313_at	7	7p14-p12	313	AOAH	acyloxyacyl hydrolase (neutrophil)	1.6541831619976	7.15703	9.23856	1.37149e-05	0.0158907
10628_at	1	1q21.1	10628	TXNIP	thioredoxin interacting protein	-2.01229885588932	12.4882	-9.13116	1.49696e-05	0.016381
8501_at	11	11q12.1	8501	SLC43A1	solute carrier family 43 (amino acid system L transporter), member 1	2.52945799821247	8.4874	9.01046	1.65345e-05	0.017141
2562_at	15	15q12	2562	GABRB3	gamma-aminobutyric acid (GABA) A receptor, beta 3	-1.6871257698976	5.93097	-8.62618	2.28638e-05	0.0225174
7779_at	1	1q32.3	7779	SLC30A1	solute carrier family 30 (zinc transporter), member 1	-1.67374955532687	8.25025	-8.31469	2.99978e-05	0.0281365
4990_at	14	14q23.1	4990	SIX6	SIX homeobox 6	-2.77634407875955	6.78759	-8.23612	3.21668e-05	0.0287995
284756_at	20	20q13.33	284756	C20orf197	chromosome 20 open reading frame 197	2.04703313390697	6.03527	8.00188	3.97372e-05	0.0340306
58472_at	15	15q15	58472	SQRDL	sulfide quinone reductase-like (yeast)	-1.45697364534761	9.71077	-7.94132	4.20029e-05	0.0344721
284254_at	18	18q21.2	284254	DYNAP	dynactin associated protein	1.31987402238852	3.80692	7.81477	4.72145e-05	0.036479
1649_at	12	12q13.1-q13.2	1649	DDIT3	DNA-damage-inducible transcript 3	-1.95753662616215	9.4804	-7.79364	4.81523e-05	0.036479
57615_at	19	19p12	57615	ZNF492	zinc finger protein 492	-1.54365160336191	4.38288	-7.71694	5.17357e-05	0.037263
57007_at	2	2q37.3	57007	ACKR3	atypical chemokine receptor 3	1.8972999095836	5.99107	7.69186	5.29708e-05	0.037263
284119_at	17	17q21.2	284119	PTRF	polymerase I and transcript release factor	-2.87397058384668	6.64769	-7.6121	5.71204e-05	0.0387966
7775_at	17	17p13.2	7775	ZNF232	zinc finger protein 232	1.26023704035705	6.91263	7.55219	6.04743e-05	0.0397054
92285_at	19	19q13.12	92285	ZNF585B	zinc finger protein 585B	-2.30898485658564	5.05313	-7.49738	6.37352e-05	0.0398653
151742_at	3	3q26.1	151742	PPM1L	protein phosphatase, Mg2+/Mn2+ dependent, 1L	-1.88890489731041	7.09502	-7.47976	6.48246e-05	0.0398653
65986_at	8	8q13-q21.1	65986	ZBTB10	zinc finger and BTB domain containing 10	-1.24486670945301	8.29982	-7.44495	6.70374e-05	0.0398653
256227_at	7	7p15.3	256227	STEAP1B	STEAP family member 1B	1.17521504432939	4.56099	7.40445	6.97175e-05	0.0398653
7805_at	1	1p34	7805	LAPTM5	lysosomal protein transmembrane 5	-1.01440364067652	12.7718	-7.34291	7.40205e-05	0.0398653
84969_at	20	20q13.12	84969	TOX2	TOX high mobility group box family member 2	-3.57279417681146	7.02878	-7.32438	7.53735e-05	0.0398653
79966_at	4	4q21.22	79966	SCD5	stearoyl-CoA desaturase 5	-1.35780266750309	10.2667	-7.30185	7.70552e-05	0.0398653
22795_at	14	14q22.1	22795	NID2	nidogen 2 (osteonidogen)	1.06693048124385	4.62005	7.30043	7.7162e-05	0.0398653
154810_at	11	11q14.3	154810	AMOTL1	angiomotin like 1	-1.54353960387269	6.5139	-7.27557	7.90691e-05	0.0398653
1000_at	18	18q11.2	1000	CDH2	cadherin 2, type 1, N-cadherin (neuronal)	-2.30982185590434	6.53872	-7.2443	8.15418e-05	0.0398653
973_at	19	19q13.2	973	CD79A	CD79a molecule, immunoglobulin-associated alpha	-2.27880109362346	10.6135	-7.17639	8.72124e-05	0.0398653
604_at	3	3q27	604	BCL6	B-cell CLL/lymphoma 6	-2.58200536071097	10.3072	-7.15153	8.93963e-05	0.0398653
10982_at	18	18q12.1	10982	MAPRE2	microtubule-associated protein, RP/EB family, member 2	-0.810295932180322	12.0137	-7.14246	9.02077e-05	0.0398653
6908_at	6	6q27	6908	TBP	TATA box binding protein	1.28930266020518	10.0755	7.1003	9.40898e-05	0.0398653
27334_at	X	Xq21.1	27334	P2RY10	purinergic receptor P2Y, G-protein coupled, 10	3.27504623960765	8.43275	7.0922	9.48567e-05	0.0398653
1038_at	X	Xq27.1	1038	CDR1	cerebellar degeneration-related protein 1, 34kDa	-2.32046209615299	4.34854	-7.08412	9.56282e-05	0.0398653
25831_at	14	14q12	25831	HECTD1	HECT domain containing E3 ubiquitin protein ligase 1	-1.58283432283389	8.68457	-7.06297	9.76811e-05	0.0398653
51274_at	4	4p14	51274	KLF3	Kruppel-like factor 3 (basic)	1.61698805099525	8.6155	7.05373	9.8594e-05	0.0398653
6457_at	15	15q24	6457	SH3GL3	SH3-domain GRB2-like 3	-2.49328445393258	7.69828	-7.04792	9.91723e-05	0.0398653
1791_at	10	10q23-q24	1791	DNTT	DNA nucleotidylexotransferase	-2.49686689834669	10.0489	-7.00005	0.000104083	0.0410025
1316_at	10	10p15	1316	KLF6	Kruppel-like factor 6	-1.1294726018693	11.3231	-6.91369	0.000113637	0.0413645
54861_at	3	3p22.1	54861	SNRK	SNF related kinase	-1.13724931550692	10.4984	-6.91331	0.000113682	0.0413645
6916_at	7	7q34-q35	6916	TBXAS1	thromboxane A synthase 1 (platelet)	-2.14068702888817	9.04777	-6.91308	0.000113709	0.0413645
256302_at	17	17p11.2	256302	NATD1	N-acetyltransferase domain containing 1	-0.922691822081526	5.25292	-6.91043	0.000114017	0.0413645
27284_at	4	4q13.3	27284	SULT1B1	sulfotransferase family, cytosolic, 1B, member 1	1.78463792897171	5.24715	6.89778	0.000115502	0.0413645
102724873_at	16	NA	102724873	LOC102724873	zinc finger protein 75D-like	1.57827977498351	7.3987	6.85235	0.000121012	0.0425639
7499_at	X	Xp22.33	7499	XG	Xg blood group	-2.21201982203852	6.38356	-6.79689	0.000128137	0.0430486
4824_at	8	8p21.2	4824	NKX3-1	NK3 homeobox 1	-1.41048427328981	6.77232	-6.78725	0.000129421	0.0430486
390637_at	15	15q26.1	390637	GDPGP1	GDP-D-glucose phosphorylase 1	1.54432919166319	6.34753	6.76898	0.000131897	0.0430486
90637_at	7	7p22.3	90637	ZFAND2A	zinc finger, AN1-type domain 2A	-1.31079932631322	10.054	-6.76074	0.00013303	0.0430486
89822_at	6	6p21.1	89822	KCNK17	potassium channel, subfamily K, member 17	-2.48304657301298	7.92811	-6.75865	0.000133318	0.0430486
23365_at	11	11q23.3	23365	ARHGEF12	Rho guanine nucleotide exchange factor (GEF) 12	1.88374560763665	5.36415	6.71961	0.000138849	0.0435558
158866_at	X	Xq13.3	158866	ZDHHC15	zinc finger, DHHC-type containing 15	-2.0550439517641	5.20527	-6.70175	0.000141463	0.0435558
81832_at	18	18q22.2	81832	NETO1	neuropilin (NRP) and tolloid (TLL)-like 1	1.89712489594533	8.76329	6.70134	0.000141523	0.0435558
10140_at	17	17q21	10140	TOB1	transducer of ERBB2, 1	-0.984712513840212	10.4809	-6.68242	0.000144352	0.0437432
10765_at	1	1q32.1	10765	KDM5B	lysine (K)-specific demethylase 5B	-2.00293012395103	8.60702	-6.62909	0.00015267	0.0455629
80824_at	12	12p13	80824	DUSP16	dual specificity phosphatase 16	-2.36949529171434	9.84266	-6.59536	0.000158205	0.0465098
2620_at	11	11p14.3	2620	GAS2	growth arrest-specific 2	-1.76383024807201	9.08953	-6.51534	0.000172238	0.0494788
84282_at	17	17q11.2	84282	RNF135	ring finger protein 135	-1.70254516591198	7.21537	-6.50943	0.000173328	0.0494788

## Sheet: ALL-44 VXLD2 vs Ctrl
Probe_ID	Chromosome	Cytoband	EntrezID	Symbol	Name	logFC	AveExpr	t	P.Value	adj.P.Val
56474_at	X	Xp22	56474	CTPS2	CTP synthase 2	1.24124	8.59	18.4336	5.60846e-09	6.97293e-05
3337_at	19	19p13.2	3337	DNAJB1	DnaJ (Hsp40) homolog, subfamily B, member 1	-1.83525	11.8292	-16.9797	1.23421e-08	6.97293e-05
2624_at	3	3q21.3	2624	GATA2	GATA binding protein 2	-1.51021	9.02727	-16.8033	1.36394e-08	6.97293e-05
5743_at	1	1q25.2-q25.3	5743	PTGS2	prostaglandin-endoperoxide synthase 2 (prostaglandin G/H synthase and cyclooxygenase)	-2.0986	6.26701	-16.7376	1.41604e-08	6.97293e-05
1846_at	8	8p12-p11	1846	DUSP4	dual specificity phosphatase 4	-2.022	5.75726	-16.1295	2.017e-08	7.13438e-05
1649_at	12	12q13.1-q13.2	1649	DDIT3	DNA-damage-inducible transcript 3	-1.48143	9.20968	-16.0039	2.17324e-08	7.13438e-05
3576_at	4	4q13-q21	3576	CXCL8	chemokine (C-X-C motif) ligand 8	-1.98823	6.66629	-15.52	2.91201e-08	8.19397e-05
467_at	1	1q32.3	467	ATF3	activating transcription factor 3	-1.13608	8.40948	-14.7858	4.61534e-08	0.000112591
3024_at	6	6p21.3	3024	HIST1H1A	histone cluster 1, H1a	-2.0916	6.68036	-14.6175	5.14455e-08	0.000112591
590_at	3	3q26.1-q26.2	590	BCHE	butyrylcholinesterase	-1.36906	4.11975	-14.0154	7.65901e-08	0.00015086
27065_at	4	4p16.3	27065	NSG1	neuron specific gene family member 1	-1.20492	7.5901	-13.7768	9.0063e-08	0.00016127
2669_at	8	8q13-q21	2669	GEM	GTP binding protein overexpressed in skeletal muscle	-1.89044	7.73697	-13.4933	1.09545e-07	0.000179809
117289_at	6	6q25.3	117289	TAGAP	T-cell activation RhoGTPase activating protein	-0.909063	9.5675	-13.2568	1.29362e-07	0.000196003
6591_at	8	8q11	6591	SNAI2	snail family zinc finger 2	-1.50318	5.29876	-12.9124	1.65614e-07	0.000233007
10221_at	8	8q24.13	10221	TRIB1	tribbles pseudokinase 1	-2.79038	8.19072	-12.7661	1.84262e-07	0.000241961
8553_at	3	3p26	8553	BHLHE40	basic helix-loop-helix family, member e40	-1.88899	8.66106	-12.4073	2.40515e-07	0.000296089
5366_at	18	18q21.32	5366	PMAIP1	phorbol-12-myristate-13-acetate-induced protein 1	-1.16575	10.3725	-11.0353	7.1247e-07	0.000825501
7832_at	1	1q32	7832	BTG2	BTG family, member 2	-1.16765	11.341	-10.9303	7.77917e-07	0.000851257
2355_at	2	2p23.3	2355	FOSL2	FOS-like antigen 2	-1.19346	7.19203	-10.8195	8.5418e-07	0.000885515
8676_at	6	6q24.2	8676	STX11	syntaxin 11	-1.32573	7.93337	-10.2536	1.39546e-06	0.00132099
1959_at	10	10q21.1	1959	EGR2	early growth response 2	-0.973154	6.18542	-10.2048	1.45732e-06	0.00132099
29116_at	6	6p23-p22.3	29116	MYLIP	myosin regulatory light chain interacting protein	-1.55062	8.1726	-10.1909	1.47544e-06	0.00132099
4929_at	2	2q22-q23	4929	NR4A2	nuclear receptor subfamily 4, group A, member 2	-1.91412	6.38252	-9.55389	2.64491e-06	0.00226508
1316_at	10	10p15	1316	KLF6	Kruppel-like factor 6	-0.871543	11.0743	-9.42965	2.97488e-06	0.00234385
2920_at	4	4q21	2920	CXCL2	chemokine (C-X-C motif) ligand 2	-1.33627	7.26497	-8.94414	4.76883e-06	0.00347895
10253_at	13	13q31.1	10253	SPRY2	sprouty homolog 2 (Drosophila)	-0.73839	10.4725	-8.87895	5.08873e-06	0.00357974
11221_at	1	1q41	11221	DUSP10	dual specificity phosphatase 10	-1.71014	8.81251	-8.80381	5.48673e-06	0.00372662
8128_at	15	15q26	8128	ST8SIA2	ST8 alpha-N-acetyl-neuraminide alpha-2,8-sialyltransferase 2	-1.0164	5.95118	-8.72989	5.91162e-06	0.00388137
53335_at	2	2p16.1	53335	BCL11A	B-cell CLL/lymphoma 11A (zinc finger protein)	0.646117	10.7651	8.67534	6.24809e-06	0.00396996
65975_at	11	11p15.3	65975	STK33	serine/threonine kinase 33	0.949761	6.18015	8.60584	6.7074e-06	0.00412861
1958_at	5	5q31.1	1958	EGR1	early growth response 1	-0.670083	11.4608	-8.47853	7.64701e-06	0.0044935
23767_at	20	20p11	23767	FLRT3	fibronectin leucine rich transmembrane protein 3	-1.33727	7.16868	-8.46433	7.76039e-06	0.0044935
5997_at	1	1q31	5997	RGS2	regulator of G-protein signaling 2	-0.986548	9.32782	-8.43691	7.9846e-06	0.0044935
374_at	4	4q13.3	374	AREG	amphiregulin	-1.54858	6.82447	-8.19114	1.03398e-05	0.00535958
388_at	2	2p24	388	RHOB	ras homolog family member B	-1.09623	7.84308	-8.08781	1.15475e-05	0.00583208
55879_at	X	Xq28	55879	GABRQ	gamma-aminobutyric acid (GABA) A receptor, theta	-0.903865	5.74719	-8.06321	1.18572e-05	0.00583878
199675_at	19	19p13.2	199675	MCEMP1	mast cell-expressed membrane protein 1	-0.910756	6.43237	-7.97596	1.30302e-05	0.00612335
5008_at	22	22q12.2	5008	OSM	oncostatin M	-0.759141	6.01166	-7.97407	1.30568e-05	0.00612335
11080_at	1	1p31.1	11080	DNAJB4	DnaJ (Hsp40) homolog, subfamily B, member 4	-1.27241	8.33936	-7.69501	1.77504e-05	0.00794611
2831_at	8	8p22-q21.13	2831	NPBWR1	neuropeptides B/W receptor 1	-0.64137	5.46165	-7.6291	1.91085e-05	0.00836399
5329_at	19	19q13	5329	PLAUR	plasminogen activator, urokinase receptor	-1.10024	8.95112	-7.54692	2.09625e-05	0.00897604
3310_at	1	1q23	3310	HSPA6	heat shock 70kDa protein 6 (HSP70B')	-1.94423	6.54748	-7.52005	2.16103e-05	0.00905654
6583_at	5	5q31.1	6583	SLC22A4	solute carrier family 22 (organic cation/zwitterion transporter), member 4	-0.73207	6.25767	-7.45983	2.31427e-05	0.0093029
79094_at	15	15q15.1	79094	CHAC1	ChaC, cation transport regulator homolog 1 (E. coli)	-1.3298	7.75368	-7.38492	2.52154e-05	0.00973859
3164_at	12	12q13	3164	NR4A1	nuclear receptor subfamily 4, group A, member 1	-2.16	9.32795	-7.33311	2.67663e-05	0.0101388
1263_at	1	1p34.1	1263	PLK3	polo-like kinase 3	-0.748335	9.56827	-7.2718	2.87367e-05	0.0106797
301_at	9	9q21.13	301	ANXA1	annexin A1	-2.99563	7.83226	-7.24592	2.96155e-05	0.0108025
552_at	12	12q14-q15	552	AVPR1A	arginine vasopressin receptor 1A	-0.607097	5.45052	-7.22013	3.052e-05	0.01093
3001_at	5	5q11-q12	3001	GZMA	granzyme A (granzyme 1, cytotoxic T-lymphocyte-associated serine esterase 3)	-2.25702	8.05528	-7.18537	3.17867e-05	0.0111804
1893_at	1	1q21	1893	ECM1	extracellular matrix protein 1	-1.54044	7.03243	-7.14682	3.32587e-05	0.0114929
6036_at	14	14q11.2	6036	RNASE2	ribonuclease, RNase A family, 2 (liver, eosinophil-derived neurotoxin)	-2.30859	7.46951	-7.12604	3.40824e-05	0.0115745
284254_at	18	18q21.2	284254	DYNAP	dynactin associated protein	0.613504	9.91648	7.02563	3.8388e-05	0.0126022
8530_at	20	20p11.21	8530	CST7	cystatin F (leukocystatin)	-1.21821	8.33574	-6.99196	3.99611e-05	0.0126954
90637_at	7	7p22.3	90637	ZFAND2A	zinc finger, AN1-type domain 2A	-0.836463	10.1349	-6.97524	4.07679e-05	0.0127461
100996535_at	2	NA	100996535	LOC100996535	collagen alpha-1(I) chain-like	-0.966836	6.916	-6.89638	4.48192e-05	0.0135987
4189_at	7	c("7q31", "14q24.2-q24.3")	4189	DNAJB9	DnaJ (Hsp40) homolog, subfamily B, member 9	-0.693516	8.28983	-6.88752	4.5301e-05	0.0135987
406995_at	1	1q32.1	406995	MIR181A1	microRNA 181a-1	-0.798863	4.25172	-6.88269	4.5566e-05	0.0135987
118429_at	4	4q21.21	118429	ANTXR2	anthrax toxin receptor 2	-0.616694	10.0949	-6.86787	4.63895e-05	0.0136378
1026_at	6	6p21.2	1026	CDKN1A	cyclin-dependent kinase inhibitor 1A (p21, Cip1)	-1.27004	7.22628	-6.84787	4.75266e-05	0.0137666
8013_at	9	9q22	8013	NR4A3	nuclear receptor subfamily 4, group A, member 3	-1.77264	7.06558	-6.82041	4.91374e-05	0.014027
3726_at	19	19p13.2	3726	JUNB	jun B proto-oncogene	-0.619071	9.585	-6.79628	5.06013e-05	0.0140379
3587_at	11	11q23	3587	IL10RA	interleukin 10 receptor, alpha	-0.659531	5.76132	-6.77735	5.17828e-05	0.0141575
219285_at	7	7q21.2	219285	SAMD9L	sterile alpha motif domain containing 9-like	0.684544	9.27932	6.76656	5.24699e-05	0.0141575
51119_at	7	7q11.21	51119	SBDS	Shwachman-Bodian-Diamond syndrome	-0.592963	9.41853	-6.73079	5.48187e-05	0.0143968
9935_at	20	20q11.2-q13.1	9935	MAFB	v-maf avian musculoaponeurotic fibrosarcoma oncogene homolog B	-1.11806	8.5686	-6.65057	6.05091e-05	0.014956
2921_at	4	4q21	2921	CXCL3	chemokine (C-X-C motif) ligand 3	-0.585964	6.29115	-6.64175	6.11731e-05	0.014956
285093_at	2	2q37.3	285093	RTP5	receptor (chemosensory) transporter protein 5 (putative)	-0.943809	6.95822	-6.63375	6.17816e-05	0.014956
6446_at	6	6q23	6446	SGK1	serum/glucocorticoid regulated kinase 1	-1.29139	7.88957	-6.62645	6.23426e-05	0.014956
26212_at	6	6p21.3	26212	OR2B6	olfactory receptor, family 2, subfamily B, member 6	-0.980448	5.52998	-6.61771	6.30222e-05	0.014956
257364_at	15	15q24.2	257364	SNX33	sorting nexin 33	-0.917412	6.93068	-6.6006	6.4375e-05	0.0150952
3397_at	20	20q11	3397	ID1	inhibitor of DNA binding 1, dominant negative helix-loop-helix protein	-0.691373	6.28566	-6.58893	6.53163e-05	0.0151357
64651_at	3	3p22	64651	CSRNP1	cysteine-serine-rich nuclear protein 1	-0.964374	8.09417	-6.55901	6.77961e-05	0.0155277
54097_at	21	21q22.3	54097	FAM3B	family with sequence similarity 3, member B	-0.813878	6.37202	-6.53562	6.98065e-05	0.0158044
10252_at	4	4q28.1	10252	SPRY1	sprouty homolog 1, antagonist of FGF signaling (Drosophila)	-0.735795	11.3667	-6.51186	7.19143e-05	0.0158376
81848_at	5	5q31.3	81848	SPRY4	sprouty homolog 4 (Drosophila)	-0.678865	5.59881	-6.51041	7.20457e-05	0.0158376
2827_at	1	1p36.1-p35	2827	GPR3	G protein-coupled receptor 3	-0.604542	7.42616	-6.50687	7.23656e-05	0.0158376
10402_at	3	3q12.1	10402	ST3GAL6	ST3 beta-galactoside alpha-2,3-sialyltransferase 6	-1.00505	6.32172	-6.48924	7.39859e-05	0.0160143
6037_at	14	14q11.2	6037	RNASE3	ribonuclease, RNase A family, 3	-2.09973	6.96207	-6.42701	8.00226e-05	0.0166203
5552_at	10	10q22.1	5552	SRGN	serglycin	-1.09261	11.2994	-6.36074	8.70422e-05	0.0175715
51059_at	8	8q24.23	51059	FAM135B	family with sequence similarity 135, member B	0.761104	6.33399	6.35729	8.74248e-05	0.0175715
8811_at	17	17q25.3	8811	GALR2	galanin receptor 2	-0.802307	6.5931	-6.34507	8.8797e-05	0.017667
1508_at	8	8p22	1508	CTSB	cathepsin B	-0.676627	5.96284	-6.24648	0.000100755	0.0194566
54855_at	1	1p12	54855	FAM46C	family with sequence similarity 46, member C	-1.10573	7.41098	-6.2217	0.000104026	0.0198621
7128_at	6	6q23	7128	TNFAIP3	tumor necrosis factor, alpha-induced protein 3	-0.78535	10.968	-6.1682	0.000111487	0.0206355
8823_at	X	Xq13	8823	FGF16	fibroblast growth factor 16	-1.07895	5.33813	-6.16399	0.000112098	0.0206355
171389_at	11	11p15	171389	NLRP6	NLR family, pyrin domain containing 6	-0.711877	6.38443	-6.08307	0.000124574	0.0227197
22822_at	12	12q15	22822	PHLDA1	pleckstrin homology-like domain, family A, member 1	-0.798746	6.75343	-6.04495	0.000130963	0.0234508
4084_at	2	2p13-p12	4084	MXD1	MAX dimerization protein 1	-0.893631	9.48075	-6.01934	0.000135453	0.0240361
2254_at	13	13q11-q12	2254	FGF9	fibroblast growth factor 9	-1.03432	7.38834	-5.99318	0.000140211	0.0246583
26779_at	X	Xq24	26779	SNORA69	small nucleolar RNA, H/ACA box 69	0.653534	5.39211	5.93056	0.000152347	0.026135
2322_at	13	13q12	2322	FLT3	fms-related tyrosine kinase 3	-0.806223	5.40527	-5.92938	0.000152588	0.026135
285704_at	5	5q15	285704	RGMB	repulsive guidance molecule family member b	-0.616361	4.91065	-5.90282	0.000158081	0.0268424
23258_at	11	11p15.4	23258	DENND5A	DENN/MADD domain containing 5A	-0.712805	7.72992	-5.89444	0.000159859	0.0269052
9595_at	2	2q11.2	9595	CYTIP	cytohesin 1 interacting protein	-1.12964	5.82201	-5.83882	0.000172216	0.0280341
3398_at	2	2p25	3398	ID2	inhibitor of DNA binding 2, dominant negative helix-loop-helix protein	-1.21712	7.63708	-5.73122	0.000199139	0.0316326
202309_at	5	5q11.2	202309	GAPT	GRB2-binding adaptor protein, transmembrane	-1.11914	5.9579	-5.71173	0.000204481	0.0319656
23710_at	12	12p13.2	23710	GABARAPL1	GABA(A) receptor-associated protein like 1	-0.768312	8.23429	-5.67646	0.000214547	0.0332446
64332_at	3	3p12-q12	64332	NFKBIZ	nuclear factor of kappa light polypeptide gene enhancer in B-cells inhibitor, zeta	-0.690299	8.37476	-5.66153	0.000218966	0.0332446
79156_at	19	19q12	79156	PLEKHF1	pleckstrin homology domain containing, family F (with FYVE domain) member 1	0.60914	6.14735	5.62062	0.000231587	0.0345574
1793_at	10	10q26.13-q26.3	1793	DOCK1	dedicator of cytokinesis 1	-0.685068	5.38388	-5.59045	0.000241395	0.0354833
7779_at	1	1q32.3	7779	SLC30A1	solute carrier family 30 (zinc transporter), member 1	-0.66332	7.64713	-5.56496	0.000250031	0.0362626
5802_at	19	19p13.3	5802	PTPRS	protein tyrosine phosphatase, receptor type, S	-1.15308	9.58723	-5.56395	0.000250379	0.0362626
7410_at	9	9q34.1	7410	VAV2	vav 2 guanine nucleotide exchange factor	0.758498	8.39486	5.51982	0.000266144	0.0375083
23022_at	4	4q32.3	23022	PALLD	palladin, cytoskeletal associated protein	-0.885049	6.32109	-5.51569	0.000267673	0.0375083
80311_at	X	Xp22.1-p21	80311	KLHL15	kelch-like family member 15	-0.600578	9.47408	-5.45071	0.00029301	0.0398029
283927_at	16	16q23.1	283927	NUDT7	nudix (nucleoside diphosphate linked moiety X)-type motif 7	0.728281	9.01968	5.3779	0.00032449	0.042211
1839_at	5	5q23	1839	HBEGF	heparin-binding EGF-like growth factor	-2.69047	9.276	-5.37518	0.000325739	0.042211
4092_at	18	18q21.1	4092	SMAD7	SMAD family member 7	-1.09005	7.6462	-5.3661	0.000329926	0.0424742
5799_at	7	7q36	5799	PTPRN2	protein tyrosine phosphatase, receptor type, N polypeptide 2	-0.861712	6.24374	-5.32526	0.000349505	0.0437116
6664_at	2	2p25	6664	SOX11	SRY (sex determining region Y)-box 11	-0.843984	7.67428	-5.2989	0.000362795	0.0443849
84962_at	14	14q11.2	84962	AJUBA	ajuba LIM protein	-0.772592	7.67796	-5.26951	0.000378261	0.0446144
7122_at	22	22q11.21	7122	CLDN5	claudin 5	-0.66094	7.35132	-5.26021	0.000383297	0.0449393
25805_at	10	10p12.3-p11.2	25805	BAMBI	BMP and activin membrane-bound inhibitor	-0.861956	5.73285	-5.24849	0.000389753	0.0450215
131909_at	3	3q12.3	131909	FAM172BP	family with sequence similarity 172, member B pseudogene	-0.904541	5.68453	-5.22161	0.000404995	0.0456488
55603_at	6	6q14	55603	FAM46A	family with sequence similarity 46, member A	-1.44868	8.80895	-5.20888	0.000412434	0.0461574
57162_at	2	2p13.3	57162	PELI1	pellino E3 ubiquitin protein ligase 1	-0.685081	8.85594	-5.19981	0.000417822	0.0462351
3303_at	6	6p21.3	3303	HSPA1A	heat shock 70kDa protein 1A	-2.18203	11.25	-5.19438	0.000421085	0.0463358
84898_at	10	10p12.31	84898	PLXDC2	plexin domain containing 2	-1.41444	7.04012	-5.17422	0.000433438	0.0466526
6615_at	20	20q13.2	6615	SNAI1	snail family zinc finger 1	-0.748691	6.7238	-5.14727	0.000450563	0.0474585
154_at	5	5q31-q32	154	ADRB2	adrenoceptor beta 2, surface	-0.740404	5.98746	-5.13595	0.000457971	0.0479823
1646_at	10	10p15-p14	1646	AKR1C2	aldo-keto reductase family 1, member C2	-1.26206	7.01297	-5.12379	0.000466075	0.0483486
10666_at	18	18q22.3	10666	CD226	CD226 molecule	-0.967612	6.52352	-5.12224	0.000467118	0.0483486
406955_at	1	1q32.1	406955	MIR181B1	microRNA 181b-1	-1.43492	9.57846	-5.11568	0.000471562	0.0483769
85450_at	10	10q25.1	85450	ITPRIP	inositol 1,4,5-trisphosphate receptor interacting protein	-0.598026	7.74883	-5.10123	0.000481519	0.0491423
8744_at	19	19p13.3	8744	TNFSF9	tumor necrosis factor (ligand) superfamily, member 9	-0.623414	8.84206	-5.0873	0.000491326	0.0496289

## Sheet: ALL-46 VXLD2 vs. Ctrl
Probe_ID	Chromosome	Cytoband	EntrezID	Symbol	Name	logFC	AveExpr	t	P.Value	adj.P.Val
6036_at	14	14q11.2	6036	RNASE2	ribonuclease, RNase A family, 2 (liver, eosinophil-derived neurotoxin)	5.68784	8.46654	52.1423	2.79988e-13	1.85091e-09
4067_at	8	8q13	4067	LYN	LYN proto-oncogene, Src family tyrosine kinase	3.97117	7.86483	51.007	3.46921e-13	1.85091e-09
56670_at	3	3q25.1	56670	SUCNR1	succinate receptor 1	5.47079	6.06412	50.7871	3.6183e-13	1.85091e-09
26830_at	1	1p34.1	26830	RNU5D-1	RNA, U5D small nuclear 1	-4.03904	5.67297	-50.5888	3.75876e-13	1.85091e-09
10000_at	1	1q44	10000	AKT3	v-akt murine thymoma viral oncogene homolog 3	-3.96652	6.5942	-46.1653	9.15864e-13	3.60796e-09
5897_at	11	11p13	5897	RAG2	recombination activating gene 2	-3.103	6.29553	-43.3506	1.68881e-12	5.54408e-09
80005_at	8	8p21.2	80005	DOCK5	dedicator of cytokinesis 5	3.66501	6.70417	40.178	3.53523e-12	9.94764e-09
5874_at	18	18q21.2	5874	RAB27B	RAB27B, member RAS oncogene family	3.37034	6.30677	39.3322	4.34708e-12	1.07031e-08
128346_at	1	1p13.2	128346	C1orf162	chromosome 1 open reading frame 162	4.26454	8.06581	38.6733	5.12223e-12	1.12103e-08
55304_at	20	20p12.1	55304	SPTLC3	serine palmitoyltransferase, long chain base subunit 3	-3.39789	7.0301	-36.8821	8.11769e-12	1.59894e-08
28526_at	14	14q11	28526	TRDC	T cell receptor delta constant	2.20041	8.93052	35.4732	1.18463e-11	1.99227e-08
23413_at	9	9q34	23413	NCS1	neuronal calcium sensor 1	3.96411	7.0081	35.1323	1.30098e-11	1.99227e-08
28657_at	14	14q11	28657	TRAV26-1	T cell receptor alpha variable 26-1	5.91118	8.79346	35.0938	1.3149e-11	1.99227e-08
26230_at	6	6q25.2	26230	TIAM2	T-cell lymphoma invasion and metastasis 2	2.34154	5.37443	34.294	1.64435e-11	2.22039e-08
23209_at	22	22q13.33	23209	MLC1	megalencephalic leukoencephalopathy with subcortical cysts 1	2.19589	6.87939	34.1954	1.69091e-11	2.22039e-08
6809_at	11	11q12.1	6809	STX3	syntaxin 3	4.15177	7.77213	33.8239	1.87979e-11	2.31414e-08
5468_at	3	3p25	5468	PPARG	peroxisome proliferator-activated receptor gamma	3.36439	6.41144	33.1659	2.27413e-11	2.59707e-08
6585_at	10	10q23.3-q24	6585	SLIT1	slit homolog 1 (Drosophila)	-3.6953	6.62051	-32.962	2.41418e-11	2.59707e-08
27306_at	4	4q22.3	27306	HPGDS	hematopoietic prostaglandin D synthase	4.01954	5.56624	32.8364	2.50517e-11	2.59707e-08
6785_at	6	6q14	6785	ELOVL4	ELOVL fatty acid elongase 4	-3.90997	9.66067	-32.1689	3.05669e-11	2.89353e-08
910_at	1	1q23.1	910	CD1B	CD1b molecule	-3.67901	9.21868	-32.1384	3.08494e-11	2.89353e-08
7704_at	11	11q23.1	7704	ZBTB16	zinc finger and BTB domain containing 16	3.89401	7.05992	31.8877	3.328e-11	2.97962e-08
81563_at	1	1q25	81563	C1orf21	chromosome 1 open reading frame 21	-2.84835	7.34231	-31.4615	3.79115e-11	3.2467e-08
84168_at	2	2p13.1	84168	ANTXR1	anthrax toxin receptor 1	-3.2977	6.94113	-31.1174	4.21718e-11	3.46108e-08
9638_at	11	11q24.2	9638	FEZ1	fasciculation and elongation protein zeta 1 (zygin I)	2.61494	5.92609	30.592	4.97291e-11	3.68987e-08
10157_at	7	7q31.3	10157	AASS	aminoadipate-semialdehyde synthase	-2.15311	6.24779	-30.5804	4.99115e-11	3.68987e-08
394_at	14	14q12	394	ARHGAP5	Rho GTPase activating protein 5	-3.23649	6.52132	-30.5384	5.05795e-11	3.68987e-08
51309_at	X	Xq21.33-q22.2	51309	ARMCX1	armadillo repeat containing, X-linked 1	-2.56453	6.43905	-29.9502	6.10517e-11	4.16864e-08
339541_at	1	1p34.1	339541	C1orf228	chromosome 1 open reading frame 228	-2.60712	6.67781	-29.8346	6.33796e-11	4.16864e-08
25780_at	2	2p25.1-p24.1	25780	RASGRP3	RAS guanyl releasing protein 3 (calcium and DAG-regulated)	3.07638	6.34443	29.7714	6.46924e-11	4.16864e-08
2273_at	X	Xq26	2273	FHL1	four and a half LIM domains 1	-2.53065	8.7889	-29.7282	6.56079e-11	4.16864e-08
7368_at	4	4q26	7368	UGT8	UDP glycosyltransferase 8	-2.3664	6.26989	-29.4012	7.30148e-11	4.49429e-08
55423_at	20	20p13	55423	SIRPG	signal-regulatory protein gamma	2.45678	10.6637	29.2703	7.62362e-11	4.49482e-08
1053_at	14	14q11.2	1053	CEBPE	CCAAT/enhancer binding protein (C/EBP), epsilon	3.59162	6.91776	29.198	7.808e-11	4.49482e-08
27065_at	4	4p16.3	27065	NSG1	neuron specific gene family member 1	-2.15006	8.22501	-29.1297	7.98694e-11	4.49482e-08
3034_at	12	12q22-q24.1	3034	HAL	histidine ammonia-lyase	3.32072	6.36811	29.0147	8.29818e-11	4.54025e-08
9289_at	16	16q13	9289	GPR56	G protein-coupled receptor 56	-2.96252	8.7715	-28.9123	8.58666e-11	4.57112e-08
57480_at	6	6q25.1	57480	PLEKHG1	pleckstrin homology domain containing, family G (with RhoGef domain) member 1	-3.49527	7.27776	-28.7565	9.04715e-11	4.68952e-08
100533184_at	10	10q	100533184	ARHGAP19-SLIT1	ARHGAP19-SLIT1 readthrough (NMD candidate)	-2.43065	5.37621	-28.4726	9.95773e-11	4.85394e-08
1791_at	10	10q23-q24	1791	DNTT	DNA nucleotidylexotransferase	-3.12261	9.16245	-28.4611	9.99673e-11	4.85394e-08
58499_at	9	9q31.2	58499	ZNF462	zinc finger protein 462	-1.97039	6.69424	-28.4298	1.01036e-10	4.85394e-08
10497_at	9	9p13.3	10497	UNC13B	unc-13 homolog B (C. elegans)	-2.51402	6.14483	-28.1125	1.12611e-10	5.28117e-08
29780_at	22	22q13.2-q13.33	29780	PARVB	parvin, beta	2.41528	7.23821	27.6541	1.3199e-10	5.98932e-08
912_at	1	1q23.1	912	CD1D	CD1d molecule	-1.91897	8.12794	-27.5526	1.3676e-10	5.98932e-08
5270_at	2	2q36.1	5270	SERPINE2	serpin peptidase inhibitor, clade E (nexin, plasminogen activator inhibitor type 1), member 2	2.39903	6.6066	27.5511	1.36833e-10	5.98932e-08
284391_at	19	19p13.2	284391	ZNF844	zinc finger protein 844	-2.54257	5.98811	-27.4878	1.39904e-10	5.99064e-08
7490_at	11	11p13	7490	WT1	Wilms tumor 1	2.25588	7.08054	27.3438	1.47186e-10	6.16836e-08
1829_at	18	18q12.1	1829	DSG2	desmoglein 2	-3.62709	6.57247	-27.1067	1.60097e-10	6.44949e-08
9805_at	7	7p14.3-p14.1	9805	SCRN1	secernin 1	-3.12052	7.36312	-27.0842	1.61382e-10	6.44949e-08
54674_at	7	7q31.1	54674	LRRN3	leucine rich repeat neuronal 3	3.96493	6.82157	27.0439	1.63718e-10	6.44949e-08
166647_at	4	4p15.2	166647	GPR125	G protein-coupled receptor 125	-2.78698	5.02102	-26.8216	1.77295e-10	6.84742e-08
338339_at	12	12p13.31	338339	CLEC4D	C-type lectin domain family 4, member D	3.78279	5.69976	26.6452	1.88952e-10	7.15727e-08
30817_at	19	19p13.1	30817	EMR2	egf-like module containing, mucin-like, hormone receptor-like 2	-2.77824	6.12083	-26.2097	2.21514e-10	8.23239e-08
1612_at	9	9q21.33	1612	DAPK1	death-associated protein kinase 1	-2.17691	9.06891	-25.6351	2.74302e-10	1.00054e-07
6967_at	7	7p14	6967	TRGC2	T cell receptor gamma constant 2	1.88759	10.2813	25.319	3.09142e-10	1.10712e-07
5836_at	14	14q21-q22	5836	PYGL	phosphorylase, glycogen, liver	2.51447	7.09465	25.2668	3.15352e-10	1.10919e-07
6846_at	1	1q24.2	6846	XCL2	chemokine (C motif) ligand 2	4.22021	6.54321	25.1638	3.28002e-10	1.13345e-07
85329_at	11	11q13	85329	LGALS12	lectin, galactoside-binding, soluble, 12	3.63366	7.06396	24.9508	3.55994e-10	1.20897e-07
91768_at	18	18q11.2	91768	CABLES1	Cdk5 and Abl enzyme substrate 1	2.45017	7.10285	24.8453	3.70824e-10	1.23799e-07
8854_at	15	15q21.3	8854	ALDH1A2	aldehyde dehydrogenase 1 family, member A2	-2.42371	7.01512	-24.0724	5.02683e-10	1.65022e-07
121355_at	12	12q13.13	121355	GTSF1	gametocyte specific factor 1	1.69904	10.6032	24.024	5.1252e-10	1.65493e-07
2948_at	1	1p13.3	2948	GSTM4	glutathione S-transferase mu 4	-2.00937	7.88071	-23.4074	6.58143e-10	2.06716e-07
26228_at	4	4q13.2	26228	STAP1	signal transducing adaptor family member 1	2.54694	5.16606	23.3732	6.67444e-10	2.06716e-07
85462_at	4	4q31.3	85462	FHDC1	FH2 domain containing 1	2.75682	7.04433	23.3579	6.71668e-10	2.06716e-07
2628_at	15	15q21.1	2628	GATM	glycine amidinotransferase (L-arginine:glycine amidinotransferase)	1.67816	8.23589	23.2564	7.0037e-10	2.09296e-07
28666_at	14	14q11	28666	TRAV17	T cell receptor alpha variable 17	-4.52398	7.05212	-23.2532	7.01302e-10	2.09296e-07
2950_at	11	11q13	2950	GSTP1	glutathione S-transferase pi 1	-2.16354	10.6409	-23.0981	7.47898e-10	2.16231e-07
7253_at	14	14q31	7253	TSHR	thyroid stimulating hormone receptor	-2.66966	7.48323	-23.0725	7.55901e-10	2.16231e-07
3786_at	8	8q24	3786	KCNQ3	potassium voltage-gated channel, KQT-like subfamily, member 3	-2.26953	5.96677	-23.0455	7.64453e-10	2.16231e-07
201305_at	17	17p13.2	201305	SPNS3	spinster homolog 3 (Drosophila)	1.67337	9.49464	23.033	7.68449e-10	2.16231e-07
10052_at	17	17q21.31	10052	GJC1	gap junction protein, gamma 1, 45kDa	-2.10233	6.73188	-22.8592	8.26447e-10	2.29275e-07
116729_at	17	17q25.3	116729	PPP1R27	protein phosphatase 1, regulatory subunit 27	1.59439	6.08277	22.7443	8.6746e-10	2.3731e-07
84628_at	9	9q34	84628	NTNG2	netrin G2	1.93199	7.44913	22.5839	9.28465e-10	2.50404e-07
7462_at	7	7q11.23	7462	LAT2	linker for activation of T cells family, member 2	2.59936	8.4675	22.5255	9.51836e-10	2.50404e-07
359845_at	17	17p13	359845	FAM101B	family with sequence similarity 101, member B	3.00811	9.57107	22.5215	9.53459e-10	2.50404e-07
9545_at	19	19p13.2	9545	RAB3D	RAB3D, member RAS oncogene family	2.02664	7.24941	22.2259	1.0824e-09	2.80527e-07
144100_at	11	11p15.1	144100	PLEKHA7	pleckstrin homology domain containing, family A member 7	-1.90154	6.90207	-22.1316	1.12744e-09	2.88405e-07
727936_at	3	3p13	727936	GXYLT2	glucoside xylosyltransferase 2	-2.34943	6.62515	-21.9752	1.20684e-09	3.02949e-07
7022_at	20	20q13.2	7022	TFAP2C	transcription factor AP-2 gamma (activating enhancer binding protein 2 gamma)	-2.12591	5.77963	-21.9597	1.21506e-09	3.02949e-07
26804_at	1	1p31.1	26804	SNORD45B	small nucleolar RNA, C/D box 45B	-2.83675	8.19575	-21.828	1.28719e-09	3.16921e-07
23414_at	8	8q23	23414	ZFPM2	zinc finger protein, FOG family member 2	-2.25174	6.79436	-21.6914	1.36706e-09	3.32431e-07
4601_at	10	10q24-q25	4601	MXI1	MAX interactor 1, dimerization protein	-1.96474	7.86907	-21.5331	1.46651e-09	3.46376e-07
167127_at	5	5p13.2	167127	UGT3A2	UDP glycosyltransferase 3 family, polypeptide A2	-1.65922	8.50451	-21.5284	1.46962e-09	3.46376e-07
440712_at	1	1q32.1	440712	C1orf186	chromosome 1 open reading frame 186	2.6883	9.76256	21.4655	1.51143e-09	3.46376e-07
6578_at	3	3q21	6578	SLCO2A1	solute carrier organic anion transporter family, member 2A1	1.89246	6.32384	21.4647	1.51195e-09	3.46376e-07
148823_at	1	1q44	148823	GCSAML	germinal center-associated, signaling and motility-like	3.02387	6.47128	21.4602	1.51501e-09	3.46376e-07
3685_at	2	2q31-q32	3685	ITGAV	integrin, alpha V	-1.64661	6.94708	-21.4383	1.52991e-09	3.46376e-07
285704_at	5	5q15	285704	RGMB	repulsive guidance molecule family member b	-2.45801	6.40173	-21.3771	1.5724e-09	3.49117e-07
7077_at	17	17q25	7077	TIMP2	TIMP metallopeptidase inhibitor 2	-2.13052	9.94008	-21.3699	1.57747e-09	3.49117e-07
23635_at	5	5q14.1	23635	SSBP2	single-stranded DNA binding protein 2	-1.00622	11.997	-21.3388	1.59963e-09	3.50087e-07
55786_at	19	19q13.42	55786	ZNF415	zinc finger protein 415	-1.35136	6.07319	-21.2482	1.66617e-09	3.60644e-07
2022_at	9	9q34.11	2022	ENG	endoglin	-2.95664	7.47693	-21.0521	1.82097e-09	3.89865e-07
6286_at	4	4p16	6286	S100P	S100 calcium binding protein P	2.59132	6.80709	21.0014	1.86347e-09	3.90474e-07
11262_at	2	2q37.1	11262	SP140	SP140 nuclear body protein	2.69408	6.02657	20.9817	1.88035e-09	3.90474e-07
57670_at	7	7q34	57670	KIAA1549	KIAA1549	1.62516	6.83323	20.9782	1.88328e-09	3.90474e-07
2793_at	17	17q21	2793	GNGT2	guanine nucleotide binding protein (G protein), gamma transducing activity polypeptide 2	1.51987	6.44136	20.9292	1.92593e-09	3.95157e-07
1600_at	1	1p32-p31	1600	DAB1	Dab, reelin signal transducer, homolog 1 (Drosophila)	-1.91794	7.16781	-20.7467	2.09441e-09	4.18325e-07
56253_at	11	11q24.1	56253	CRTAM	cytotoxic and regulatory T cell molecule	3.35482	6.21395	20.7401	2.10083e-09	4.18325e-07
55819_at	5	5q35.3	55819	RNF130	ring finger protein 130	2.5413	7.23556	20.7383	2.10256e-09	4.18325e-07
51744_at	1	1q23.3	51744	CD244	CD244 molecule, natural killer cell receptor 2B4	1.24092	8.77273	20.6765	2.16347e-09	4.26138e-07
64854_at	4	4q12	64854	USP46	ubiquitin specific peptidase 46	-2.42105	6.88385	-20.6467	2.19353e-09	4.27782e-07
316_at	2	2q33	316	AOX1	aldehyde oxidase 1	-1.96355	5.58017	-20.5681	2.27509e-09	4.39338e-07
1002_at	20	20q13.3	1002	CDH4	cadherin 4, type 1, R-cadherin (retinal)	-2.55602	7.65066	-20.4914	2.35792e-09	4.50912e-07
55243_at	1	1q21-q25	55243	KIRREL	kin of IRRE like (Drosophila)	-1.73771	5.6124	-20.3733	2.49193e-09	4.68877e-07
2043_at	2	2q36.1	2043	EPHA4	EPH receptor A4	-2.04167	6.35557	-20.3669	2.49947e-09	4.68877e-07
3820_at	12	12p13	3820	KLRB1	killer cell lectin-like receptor subfamily B, member 1	1.81035	9.37788	20.3073	2.57052e-09	4.77655e-07
3559_at	10	10p15-p14	3559	IL2RA	interleukin 2 receptor, alpha	2.4538	5.8679	20.2338	2.66114e-09	4.89873e-07
313_at	7	7p14-p12	313	AOAH	acyloxyacyl hydrolase (neutrophil)	1.56437	9.07465	20.1804	2.72925e-09	4.9776e-07
7088_at	9	9q21.32	7088	TLE1	transducin-like enhancer of split 1 (E(sp1) homolog, Drosophila)	-1.90061	6.51429	-19.9543	3.03955e-09	5.49267e-07
8611_at	5	5q11	8611	PPAP2A	phosphatidic acid phosphatase type 2A	1.83801	9.20491	19.8751	3.15736e-09	5.65368e-07
51274_at	4	4p14	51274	KLF3	Kruppel-like factor 3 (basic)	-2.57167	7.5637	-19.8041	3.26721e-09	5.79767e-07
10125_at	15	15q14	10125	RASGRP1	RAS guanyl releasing protein 1 (calcium and DAG-regulated)	-1.04677	10.7339	-19.732	3.38298e-09	5.94951e-07
170691_at	15	15q24	170691	ADAMTS17	ADAM metallopeptidase with thrombospondin type 1 motif, 17	-1.14069	6.4897	-19.5552	3.68671e-09	6.42629e-07
913_at	1	1q23.1	913	CD1E	CD1e molecule	-1.96661	10.2336	-19.1671	4.46382e-09	7.71262e-07
122953_at	14	14q24.3	122953	JDP2	Jun dimerization protein 2	1.82189	7.32587	19.1145	4.58247e-09	7.84877e-07
953_at	10	10q24	953	ENTPD1	ectonucleoside triphosphate diphosphohydrolase 1	2.95269	6.16502	19.0899	4.639e-09	7.8771e-07
2042_at	3	3p11.2	2042	EPHA3	EPH receptor A3	2.30662	5.4969	19.014	4.81873e-09	8.11235e-07
56704_at	8	8q21	56704	JPH1	junctophilin 1	-2.32918	6.97547	-18.8902	5.12832e-09	8.55169e-07
79668_at	5	5q11.1	79668	PARP8	poly (ADP-ribose) polymerase family, member 8	1.5529	8.92468	18.8755	5.16653e-09	8.55169e-07
9832_at	5	5q32	9832	JAKMIP2	janus kinase and microtubule interacting protein 2	-1.21302	7.18195	-18.8332	5.27817e-09	8.66368e-07
401258_at	6	6p21.31-p21.2	401258	RAB44	RAB44, member RAS oncogene family	2.65232	6.30065	18.8045	5.35557e-09	8.71807e-07
1521_at	11	11q13.1	1521	CTSW	cathepsin W	2.76975	8.51142	18.6214	5.87888e-09	9.4915e-07
1827_at	21	21q22.12	1827	RCAN1	regulator of calcineurin 1	-1.68681	8.20544	-18.3949	6.60533e-09	1.05777e-06
51352_at	11	11p13	51352	WT1-AS	WT1 antisense RNA	2.58246	5.77739	18.2971	6.94913e-09	1.10385e-06
864_at	1	1p36	864	RUNX3	runt-related transcription factor 3	2.14853	8.63771	18.2034	7.29727e-09	1.14862e-06
196_at	7	7p15	196	AHR	aryl hydrocarbon receptor	3.23722	8.43553	18.1902	7.34764e-09	1.14862e-06
6256_at	9	9q34.3	6256	RXRA	retinoid X receptor, alpha	1.60822	7.40809	18.1461	7.51927e-09	1.1662e-06
157638_at	8	8q24.21	157638	FAM84B	family with sequence similarity 84, member B	-1.46536	5.67327	-18.0948	7.72438e-09	1.18359e-06
6925_at	18	18q21.1	6925	TCF4	transcription factor 4	-2.15557	5.4211	-18.0806	7.78229e-09	1.18359e-06
201266_at	17	17q24.3-q25.1	201266	SLC39A11	solute carrier family 39, member 11	1.04075	9.10504	18.0735	7.81169e-09	1.18359e-06
920_at	12	12p13.31	920	CD4	CD4 molecule	-1.33613	6.66968	-18.0551	7.88745e-09	1.18595e-06
165215_at	2	2q32.1	165215	FAM171B	family with sequence similarity 171, member B	-1.55597	6.19582	-18.0021	8.11104e-09	1.21033e-06
9334_at	20	20q13.1-q13.2	9334	B4GALT5	UDP-Gal:betaGlcNAc beta 1,4- galactosyltransferase, polypeptide 5	2.12579	8.13494	17.8668	8.71435e-09	1.29058e-06
25943_at	20	20p13	25943	C20orf194	chromosome 20 open reading frame 194	-2.52006	6.00939	-17.7581	9.23454e-09	1.35741e-06
28655_at	14	14q11	28655	TRAV27	T cell receptor alpha variable 27	6.4629	9.45745	17.6774	9.64293e-09	1.40694e-06
85440_at	1	1p31.3	85440	DOCK7	dedicator of cytokinesis 7	-1.89	6.76381	-17.6541	9.76453e-09	1.40799e-06
83543_at	9	9q34.13-q34.3	83543	AIF1L	allograft inflammatory factor 1-like	-1.70126	5.90356	-17.6487	9.79311e-09	1.40799e-06
8809_at	2	2q12	8809	IL18R1	interleukin 18 receptor 1	1.43568	5.13571	17.5898	1.01086e-08	1.44282e-06
214_at	3	3q13.1	214	ALCAM	activated leukocyte cell adhesion molecule	-1.45086	6.93501	-17.5228	1.04818e-08	1.48533e-06
57579_at	6	6q13	57579	FAM135A	family with sequence similarity 135, member A	-1.42883	5.079	-17.3162	1.17311e-08	1.65049e-06
57190_at	1	1p36.13	57190	SEPN1	selenoprotein N, 1	-1.40482	7.87172	-17.2916	1.18901e-08	1.66098e-06
131566_at	3	c("3q12.1", "3")	131566	DCBLD2	discoidin, CUB and LCCL domain containing 2	-1.89139	6.23331	-17.2271	1.2319e-08	1.70878e-06
55225_at	1	1p31.3	55225	RAVER2	ribonucleoprotein, PTB-binding 2	-1.74476	5.61595	-17.1982	1.25171e-08	1.72412e-06
10911_at	1	1p36	10911	UTS2	urotensin 2	2.64154	4.70989	17.1844	1.26127e-08	1.72523e-06
164668_at	22	22q13.1	164668	APOBEC3H	apolipoprotein B mRNA editing enzyme, catalytic polypeptide-like 3H	1.48798	8.07481	17.1509	1.28483e-08	1.74533e-06
53346_at	15	15q24-q26	53346	TM6SF1	transmembrane 6 superfamily member 1	1.47504	6.16021	17.1258	1.30283e-08	1.75766e-06
2650_at	9	9q13	2650	GCNT1	glucosaminyl (N-acetyl) transferase 1, core 2	1.21165	8.07752	17.0554	1.35466e-08	1.80246e-06
57633_at	3	3p26.2	57633	LRRN1	leucine rich repeat neuronal 1	-2.56841	7.29384	-17.0524	1.35694e-08	1.80246e-06
6571_at	10	10q25	6571	SLC18A2	solute carrier family 18 (vesicular monoamine transporter), member 2	-1.80505	8.48879	-17.0437	1.36349e-08	1.80246e-06
4281_at	X	Xp22	4281	MID1	midline 1	-1.23059	8.01272	-16.8546	1.51556e-08	1.98487e-06
6285_at	21	21q22.3	6285	S100B	S100 calcium binding protein B	1.6461	6.54273	16.8475	1.52163e-08	1.98487e-06
6097_at	1	1q21	6097	RORC	RAR-related orphan receptor C	-2.92169	7.22271	-16.8254	1.54068e-08	1.9965e-06
9223_at	3	3p14.1	9223	MAGI1	membrane associated guanylate kinase, WW and PDZ domain containing 1	-1.18536	5.98575	-16.7924	1.56957e-08	2.01527e-06
126259_at	19	19p13.3	126259	TMIGD2	transmembrane and immunoglobulin domain containing 2	-1.42121	8.0153	-16.7856	1.57563e-08	2.01527e-06
55784_at	15	15q26.2	55784	MCTP2	multiple C2 domains, transmembrane 2	1.29478	8.2833	16.6886	1.66449e-08	2.11519e-06
284_at	8	8q23.1	284	ANGPT1	angiopoietin 1	1.22448	5.45776	16.6409	1.7102e-08	2.15935e-06
554235_at	19	19q13.33	554235	ASPDH	aspartate dehydrogenase domain containing	-1.65307	6.80388	-16.4923	1.86171e-08	2.33567e-06
79047_at	19	19q13.11	79047	KCTD15	potassium channel tetramerization domain containing 15	1.01766	6.22944	16.4496	1.90793e-08	2.37851e-06
26960_at	13	13q13	26960	NBEA	neurobeachin	-1.35303	4.871	-16.4243	1.93597e-08	2.39829e-06
389643_at	8	8p21.1	389643	NUGGC	nuclear GTPase, germinal center associated	2.40028	6.13488	16.4027	1.96024e-08	2.41317e-06
2946_at	1	1p13.3	2946	GSTM2	glutathione S-transferase mu 2 (muscle)	-2.40511	5.62433	-16.3905	1.97407e-08	2.41511e-06
860_at	6	6p21	860	RUNX2	runt-related transcription factor 2	1.44596	8.83951	16.3659	2.00221e-08	2.43441e-06
119_at	2	2p13.3	119	ADD2	adducin 2 (beta)	1.60812	7.15839	16.3406	2.03172e-08	2.45514e-06
4995_at	17	17p13.3	4995	OR3A2	olfactory receptor, family 3, subfamily A, member 2	-2.48492	5.33846	-16.2614	2.12727e-08	2.55493e-06
158158_at	9	9q21.32	158158	RASEF	RAS and EF-hand domain containing	-1.80344	5.5168	-16.1406	2.2826e-08	2.72197e-06
3560_at	22	22q13.1	3560	IL2RB	interleukin 2 receptor, beta	1.67722	7.24727	16.1321	2.29399e-08	2.72197e-06
5896_at	11	11p13	5896	RAG1	recombination activating gene 1	-2.15855	4.92122	-16.0729	2.37504e-08	2.79859e-06
55808_at	17	17q25.1	55808	ST6GALNAC1	ST6 (alpha-N-acetyl-neuraminyl-2,3-beta-galactosyl-1,3)-N-acetylgalactosaminide alpha-2,6-sialyltransferase 1	1.48072	6.09283	16.0643	2.38697e-08	2.79859e-06
6974_at	7	7p14	6974	TRGV2	T cell receptor gamma variable 2	2.54337	11.5035	16.0409	2.42007e-08	2.8206e-06
2114_at	21	21q22.2	2114	ETS2	v-ets avian erythroblastosis virus E26 oncogene homolog 2	0.9912	10.1102	16.0192	2.45125e-08	2.84013e-06
6641_at	8	8q23-q24	6641	SNTB1	syntrophin, beta 1 (dystrophin-associated protein A1, 59kDa, basic component 1)	1.03996	8.88351	15.9789	2.51021e-08	2.89144e-06
2887_at	7	7p12.2	2887	GRB10	growth factor receptor-bound protein 10	2.44215	6.4696	15.9106	2.61389e-08	2.97908e-06
2317_at	3	3p14.3	2317	FLNB	filamin B, beta	-1.75989	9.45871	-15.9089	2.61654e-08	2.97908e-06
5341_at	2	2p13.3	5341	PLEK	pleckstrin	3.02419	7.31663	15.8263	2.7482e-08	3.111e-06
1119_at	11	11q13.2	1119	CHKA	choline kinase alpha	1.14607	8.05305	15.8031	2.78653e-08	3.13636e-06
596_at	18	18q21.3	596	BCL2	B-cell CLL/lymphoma 2	1.47591	6.54401	15.7419	2.8904e-08	3.23479e-06
132014_at	3	3p25.3	132014	IL17RE	interleukin 17 receptor E	-2.24181	6.81189	-15.6919	2.97849e-08	3.31454e-06
51166_at	4	4q33	51166	AADAT	aminoadipate aminotransferase	-1.36204	7.77296	-15.6481	3.05785e-08	3.38374e-06
4643_at	15	15q21-q22	4643	MYO1E	myosin IE	1.7986	6.39495	15.5589	3.22713e-08	3.5511e-06
5797_at	18	18p11.2	5797	PTPRM	protein tyrosine phosphatase, receptor type, M	-3.59372	8.62195	-15.5321	3.28015e-08	3.5894e-06
10673_at	13	13q32-q34	10673	TNFSF13B	tumor necrosis factor (ligand) superfamily, member 13b	1.84135	5.4537	15.5175	3.30921e-08	3.60119e-06
4337_at	6	6p21.3	4337	MOCS1	molybdenum cofactor synthesis 1	-1.52115	7.16231	-15.4339	3.48208e-08	3.76849e-06
57605_at	12	12q24.31	57605	PITPNM2	phosphatidylinositol transfer protein, membrane-associated 2	-1.47924	8.25791	-15.3965	3.56243e-08	3.82874e-06
1136_at	15	15q24	1136	CHRNA3	cholinergic receptor, nicotinic, alpha 3 (neuronal)	-2.55707	6.87269	-15.39	3.57663e-08	3.82874e-06
81566_at	12	12q13.11-q13.12	81566	CSRNP2	cysteine-serine-rich nuclear protein 2	0.907997	9.39192	15.3497	3.66598e-08	3.90318e-06
6037_at	14	14q11.2	6037	RNASE3	ribonuclease, RNase A family, 3	2.4912	6.39234	15.3216	3.72995e-08	3.94993e-06
286336_at	9	9q34	286336	FAM78A	family with sequence similarity 78, member A	1.86961	7.50292	15.3004	3.77883e-08	3.95782e-06
2040_at	9	9q34.1	2040	STOM	stomatin	1.13285	9.83558	15.2988	3.7826e-08	3.95782e-06
10810_at	13	13q12	10810	WASF3	WAS protein family, member 3	2.01645	6.39718	15.2755	3.83726e-08	3.95782e-06
4778_at	12	12q13	4778	NFE2	nuclear factor, erythroid 2	2.49764	7.25985	15.2723	3.84471e-08	3.95782e-06
360_at	9	9p13	360	AQP3	aquaporin 3 (Gill blood group)	-1.15789	11.5663	-15.2698	3.85071e-08	3.95782e-06
54039_at	21	21q22.3	54039	PCBP3	poly(rC) binding protein 3	1.83112	6.41844	15.2667	3.85795e-08	3.95782e-06
2162_at	6	6p25.3-p24.3	2162	F13A1	coagulation factor XIII, A1 polypeptide	1.06638	9.44118	15.2354	3.93328e-08	4.01419e-06
909_at	1	1q23.1	909	CD1A	CD1a molecule	-1.83482	9.2486	-15.1996	4.0212e-08	4.08276e-06
4040_at	12	12p13.2	4040	LRP6	low density lipoprotein receptor-related protein 6	-1.24856	5.48124	-15.1869	4.05295e-08	4.0939e-06
6850_at	9	9q22	6850	SYK	spleen tyrosine kinase	1.7298	6.87612	15.0907	4.30274e-08	4.32404e-06
23710_at	12	12p13.2	23710	GABARAPL1	GABA(A) receptor-associated protein like 1	1.109	9.16299	15.0504	4.41224e-08	4.41157e-06
64407_at	1	1q31.2	64407	RGS18	regulator of G-protein signaling 18	1.5672	7.53229	15.041	4.43807e-08	4.41499e-06
56907_at	18	18p11.21	56907	SPIRE1	spire-type actin nucleation factor 1	1.51118	6.66468	15.0231	4.48803e-08	4.44224e-06
79187_at	19	19p13.3	79187	FSD1	fibronectin type III and SPRY domain containing 1	-1.31268	7.2348	-14.9503	4.69763e-08	4.62646e-06
6983_at	7	7p14	6983	TRGV9	T cell receptor gamma variable 9	1.52396	8.65435	14.8328	5.05919e-08	4.95775e-06
401109_at	3	3q29	401109	LINC00885	long intergenic non-protein coding RNA 885	1.58972	5.7355	14.8243	5.0866e-08	4.95994e-06
4118_at	2	2q11.1	4118	MAL	mal, T-cell differentiation protein	-3.52205	9.36448	-14.8156	5.11469e-08	4.96276e-06
141_at	3	3q13.31-q13.33	141	ADPRH	ADP-ribosylarginine hydrolase	-1.38441	5.45986	-14.7978	5.17265e-08	4.99184e-06
23150_at	3	3p14.1	23150	FRMD4B	FERM domain containing 4B	1.61981	8.77293	14.7906	5.19644e-08	4.99184e-06
26136_at	7	7q31.2	26136	TES	testis derived transcript (3 LIM domains)	0.765987	11.8448	14.7832	5.22069e-08	4.99184e-06
27018_at	X	Xq22.2	27018	NGFRAP1	nerve growth factor receptor (TNFRSF16) associated protein 1	-1.27692	7.36692	-14.7738	5.25203e-08	4.99755e-06
2034_at	2	2p21-p16	2034	EPAS1	endothelial PAS domain protein 1	2.11838	7.44657	14.7425	5.35783e-08	5.07371e-06
131909_at	3	3q12.3	131909	FAM172BP	family with sequence similarity 172, member B pseudogene	1.55011	6.74291	14.6961	5.51847e-08	5.17191e-06
9402_at	22	22q13.2	9402	GRAP2	GRB2-related adaptor protein 2	-0.8243	11.2832	-14.6902	5.53938e-08	5.17191e-06
501_at	5	5q31	501	ALDH7A1	aldehyde dehydrogenase 7 family, member A1	-3.57678	6.30617	-14.6899	5.5403e-08	5.17191e-06
26115_at	17	17q23.3	26115	TANC2	tetratricopeptide repeat, ankyrin repeat and coiled-coil containing 2	-1.70736	7.21404	-14.6492	5.68664e-08	5.28348e-06
145567_at	14	14q32.11	145567	TTC7B	tetratricopeptide repeat domain 7B	1.11473	7.89272	14.5779	5.95285e-08	5.49741e-06
10178_at	X	Xq25	10178	TENM1	teneurin transmembrane protein 1	-1.42214	6.95855	-14.5727	5.97272e-08	5.49741e-06
7029_at	3	3q23	7029	TFDP2	transcription factor Dp-2 (E2F dimerization partner 2)	-1.0581	12.1567	-14.5284	6.14558e-08	5.61886e-06
79921_at	X	Xq22.2	79921	TCEAL4	transcription elongation factor A (SII)-like 4	-1.38466	5.95108	-14.5244	6.16172e-08	5.61886e-06
79070_at	13	13q33	79070	KDELC1	KDEL (Lys-Asp-Glu-Leu) containing 1	1.41598	5.61837	14.497	6.27154e-08	5.69265e-06
79772_at	5	5q15	79772	MCTP1	multiple C2 domains, transmembrane 1	1.39776	7.43246	14.4841	6.32433e-08	5.71423e-06
388507_at	19	19p13.2	388507	ZNF788	zinc finger family member 788	-1.59071	5.55065	-14.4584	6.4305e-08	5.74611e-06
10538_at	14	14q24.3	10538	BATF	basic leucine zipper transcription factor, ATF-like	0.957164	8.16861	14.4559	6.44079e-08	5.74611e-06
6370_at	19	19p13.2	6370	CCL25	chemokine (C-C motif) ligand 25	1.69422	6.75895	14.4543	6.44747e-08	5.74611e-06
81832_at	18	18q22.2	81832	NETO1	neuropilin (NRP) and tolloid (TLL)-like 1	-1.98729	7.1678	-14.4474	6.4763e-08	5.74611e-06
5552_at	10	10q22.1	5552	SRGN	serglycin	0.75859	12.3507	14.433	6.53727e-08	5.7742e-06
90102_at	3	3q13.2	90102	PHLDB2	pleckstrin homology-like domain, family B, member 2	1.31248	6.77741	14.4079	6.64473e-08	5.84291e-06
9046_at	8	8p21.3	9046	DOK2	docking protein 2, 56kDa	2.04614	8.88266	14.3667	6.82509e-08	5.97483e-06
8530_at	20	20p11.21	8530	CST7	cystatin F (leukocystatin)	1.87334	10.5373	14.3597	6.85661e-08	5.97587e-06
5729_at	14	14q22.1	5729	PTGDR	prostaglandin D2 receptor (DP)	-1.81995	8.44399	-14.3371	6.95838e-08	6.01494e-06
9452_at	X	Xq13.3-Xq21.2	9452	ITM2A	integral membrane protein 2A	0.601182	12.5535	14.3362	6.96251e-08	6.01494e-06
26052_at	1	1q24.3	26052	DNM3	dynamin 3	-1.28753	6.03088	-14.3184	7.04372e-08	6.05852e-06
64478_at	8	8p23.2	64478	CSMD1	CUB and Sushi multiple domains 1	-0.851149	5.58554	-14.2993	7.13241e-08	6.10813e-06
23590_at	10	10p12.1	23590	PDSS1	prenyl (decaprenyl) diphosphate synthase, subunit 1	-0.884548	10.3953	-14.2578	7.32905e-08	6.24937e-06
4086_at	4	4q31	4086	SMAD1	SMAD family member 1	-2.19715	6.18982	-14.2373	7.42856e-08	6.30691e-06
55255_at	5	5q13.3	55255	WDR41	WD repeat domain 41	0.972807	8.44452	14.2036	7.59529e-08	6.40139e-06
284119_at	17	17q21.2	284119	PTRF	polymerase I and transcript release factor	1.25922	6.01546	14.2017	7.60484e-08	6.40139e-06
100131755_at	X	Xq22.1	100131755	ARMCX4	armadillo repeat containing, X-linked 4	-0.969407	5.01698	-14.1695	7.76772e-08	6.51067e-06
977_at	11	11p15.5	977	CD151	CD151 molecule (Raph blood group)	0.824286	5.79645	14.0364	8.48492e-08	7.08167e-06
7436_at	9	9p24	7436	VLDLR	very low density lipoprotein receptor	1.59026	7.18947	14.0273	8.5362e-08	7.09441e-06
10219_at	12	12p13.31	10219	KLRG1	killer cell lectin-like receptor subfamily G, member 1	-1.39542	8.86278	-14.0068	8.65372e-08	7.16187e-06
6095_at	15	15q22.2	6095	RORA	RAR-related orphan receptor A	1.27776	8.50995	13.9935	8.73086e-08	7.19547e-06
145173_at	13	13q12.3	145173	B3GALTL	beta 1,3-galactosyltransferase-like	-1.13057	7.27785	-13.8722	9.47101e-08	7.73927e-06
57608_at	10	10p11.23	57608	KIAA1462	KIAA1462	1.09191	6.0553	13.8624	9.53374e-08	7.73927e-06
118788_at	10	10q24.1	118788	PIK3AP1	phosphoinositide-3-kinase adaptor protein 1	1.04117	7.88794	13.8616	9.53838e-08	7.73927e-06
11167_at	3	3q13.33	11167	FSTL1	follistatin-like 1	-0.948184	7.86501	-13.8602	9.54787e-08	7.73927e-06
140462_at	X	Xp22.2	140462	ASB9	ankyrin repeat and SOCS box containing 9	-1.21213	5.71287	-13.8473	9.63077e-08	7.77448e-06
6563_at	18	18q11-q12	6563	SLC14A1	solute carrier family 14 (urea transporter), member 1 (Kidd blood group)	2.20393	5.98711	13.835	9.71111e-08	7.80734e-06
4756_at	15	15q22.3-q23	4756	NEO1	neogenin 1	-1.48251	7.59415	-13.8176	9.82576e-08	7.86463e-06
342132_at	15	15q26.1	342132	ZNF774	zinc finger protein 774	1.42877	6.5919	13.8121	9.86223e-08	7.86463e-06
22822_at	12	12q15	22822	PHLDA1	pleckstrin homology-like domain, family A, member 1	2.67658	6.89217	13.7564	1.02418e-07	8.12161e-06
5213_at	12	12q13.3	5213	PFKM	phosphofructokinase, muscle	-1.51795	7.39594	-13.7528	1.02669e-07	8.12161e-06
259197_at	6	6p21.3	259197	NCR3	natural cytotoxicity triggering receptor 3	1.70691	7.73706	13.7196	1.05006e-07	8.27319e-06
966_at	11	11p13	966	CD59	CD59 molecule, complement regulatory protein	-0.796276	9.55895	-13.6902	1.07131e-07	8.40699e-06
50810_at	15	15q25.2	50810	HDGFRP3	hepatoma-derived growth factor, related protein 3	-0.923116	9.62179	-13.6501	1.101e-07	8.60569e-06
7173_at	2	2p25	7173	TPO	thyroid peroxidase	-0.961762	4.62325	-13.6387	1.10965e-07	8.63904e-06
7991_at	8	8p22	7991	TUSC3	tumor suppressor candidate 3	-1.05251	8.48647	-13.5943	1.14389e-07	8.85467e-06
51635_at	14	14q23.1	51635	DHRS7	dehydrogenase/reductase (SDR family) member 7	0.888235	9.75343	13.5912	1.14634e-07	8.85467e-06
25932_at	1	1p36.11	25932	CLIC4	chloride intracellular channel 4	1.35102	7.85629	13.5737	1.16015e-07	8.92636e-06
151242_at	2	2q31.3	151242	PPP1R1C	protein phosphatase 1, regulatory (inhibitor) subunit 1C	-2.56118	6.99402	-13.4247	1.28579e-07	9.80599e-06
5732_at	14	14q22	5732	PTGER2	prostaglandin E receptor 2 (subtype EP2), 53kDa	1.29046	9.31307	13.4167	1.29294e-07	9.80599e-06
9853_at	9	9p13.3	9853	RUSC2	RUN and SH3 domain containing 2	-1.43431	5.43914	-13.4151	1.29439e-07	9.80599e-06
7539_at	9	9q32	7539	ZFP37	ZFP37 zinc finger protein	1.30094	5.37807	13.3963	1.31143e-07	9.89702e-06
64403_at	14	14q11.2	64403	CDH24	cadherin 24, type 2	1.2602	6.61709	13.3776	1.32857e-07	9.98808e-06
117245_at	11	11q13.2	117245	HRASLS5	HRAS-like suppressor family, member 5	0.981527	7.04663	13.3606	1.34437e-07	1.00685e-05
116449_at	4	4p16.1	116449	CLNK	cytokine-dependent hematopoietic cell linker	1.3105	5.19811	13.3456	1.35846e-07	1.01354e-05
8328_at	9	9q34.13	8328	GFI1B	growth factor independent 1B transcription repressor	1.56783	7.15447	13.3386	1.36514e-07	1.01468e-05
2037_at	6	6q23	2037	EPB41L2	erythrocyte membrane protein band 4.1-like 2	-1.13038	9.33231	-13.3252	1.37797e-07	1.01989e-05
5733_at	1	1p31.2	5733	PTGER3	prostaglandin E receptor 3 (subtype EP3)	0.768396	4.97094	13.3159	1.38692e-07	1.01989e-05
4145_at	19	19p13.3	4145	MATK	megakaryocyte-associated tyrosine kinase	1.25741	6.9212	13.3152	1.38768e-07	1.01989e-05
5445_at	7	7q21.3	5445	PON2	paraoxonase 2	0.967548	9.85602	13.3042	1.39838e-07	1.02394e-05
56894_at	21	21q22.3	56894	AGPAT3	1-acylglycerol-3-phosphate O-acyltransferase 3	1.65052	7.97901	13.2893	1.41304e-07	1.03084e-05
123_at	9	9p22.1	123	PLIN2	perilipin 2	0.883375	11.4948	13.2687	1.43353e-07	1.04193e-05
2004_at	12	12q23	2004	ELK3	ELK3, ETS-domain protein (SRF accessory protein 2)	-1.00948	7.12774	-13.2374	1.46533e-07	1.05773e-05
5909_at	1	1p36.1-p35	5909	RAP1GAP	RAP1 GTPase activating protein	-1.37916	8.00084	-13.2347	1.46819e-07	1.05773e-05
4862_at	2	2q11.2	4862	NPAS2	neuronal PAS domain protein 2	-1.6356	7.55252	-13.2316	1.47138e-07	1.05773e-05
340542_at	X	Xq22.1	340542	BEX5	brain expressed, X-linked 5	-1.60105	6.90851	-13.1804	1.52538e-07	1.09101e-05
221476_at	6	6p21.2	221476	PI16	peptidase inhibitor 16	-1.7789	8.32401	-13.1772	1.52875e-07	1.09101e-05
2590_at	1	1q41-q42	2590	GALNT2	polypeptide N-acetylgalactosaminyltransferase 2	-0.91674	10.0185	-13.147	1.5617e-07	1.1105e-05
10437_at	19	19p13.1	10437	IFI30	interferon, gamma-inducible protein 30	1.04984	9.38161	13.1104	1.6027e-07	1.13555e-05
1960_at	8	8p23-p21	1960	EGR3	early growth response 3	2.58409	6.31982	13.0846	1.63233e-07	1.1524e-05
4311_at	3	3q25.2	4311	MME	membrane metallo-endopeptidase	-1.43161	11.2855	-13.0789	1.63896e-07	1.15295e-05
10216_at	1	1q25-q31	10216	PRG4	proteoglycan 4	-1.59823	5.82111	-13.0331	1.69322e-07	1.18688e-05
4038_at	11	11p11.2	4038	LRP4	low density lipoprotein receptor-related protein 4	-1.03117	8.59312	-13.0268	1.70086e-07	1.18801e-05
147184_at	17	17q21.2	147184	TMEM99	transmembrane protein 99	0.99501	6.37412	12.9918	1.74376e-07	1.21367e-05
401474_at	8	8q24.12	401474	SAMD12	sterile alpha motif domain containing 12	-1.38114	7.38355	-12.9544	1.79107e-07	1.24221e-05
79973_at	19	19p13.2	79973	ZNF442	zinc finger protein 442	-1.40395	5.65193	-12.842	1.94188e-07	1.34208e-05
83930_at	7	7p14-p13	83930	STARD3NL	STARD3 N-terminal like	0.738753	9.70135	12.8301	1.95864e-07	1.34893e-05
221481_at	6	6p21.31	221481	ARMC12	armadillo repeat containing 12	-1.21964	6.19675	-12.7479	2.07875e-07	1.42666e-05
5551_at	10	10q22	5551	PRF1	perforin 1 (pore forming protein)	1.20482	7.48041	12.7387	2.09273e-07	1.42807e-05
1265_at	19	19p13.3	1265	CNN2	calponin 2	1.04766	11.3373	12.737	2.0953e-07	1.42807e-05
7782_at	15	15q21.1	7782	SLC30A4	solute carrier family 30 (zinc transporter), member 4	1.14888	7.76401	12.7111	2.13518e-07	1.45023e-05
60312_at	4	4p16	60312	AFAP1	actin filament associated protein 1	1.16918	6.22753	12.6972	2.15689e-07	1.45994e-05
9695_at	3	3p26.1	9695	EDEM1	ER degradation enhancer, mannosidase alpha-like 1	-1.00898	9.96514	-12.6757	2.19114e-07	1.47805e-05
6674_at	8	8q22.2	6674	SPAG1	sperm associated antigen 1	1.03932	7.6436	12.6638	2.21019e-07	1.48581e-05
54468_at	7	7p21.3	54468	MIOS	missing oocyte, meiosis regulator, homolog (Drosophila)	0.989795	8.80207	12.6514	2.23026e-07	1.4942e-05
83700_at	11	11q25	83700	JAM3	junctional adhesion molecule 3	-1.14212	8.10851	-12.6431	2.2439e-07	1.49824e-05
9429_at	4	4q22	9429	ABCG2	ATP-binding cassette, sub-family G (WHITE), member 2 (Junior blood group)	-1.17905	6.65269	-12.6275	2.26967e-07	1.51033e-05
25945_at	3	3q13	25945	PVRL3	poliovirus receptor-related 3	-1.02237	6.06502	-12.6004	2.31524e-07	1.53077e-05
306_at	4	4q21.21	306	ANXA3	annexin A3	1.27995	6.42786	12.6	2.31593e-07	1.53077e-05
92675_at	20	20p11.23	92675	DTD1	D-tyrosyl-tRNA deacylase 1	0.991382	7.82704	12.5787	2.35249e-07	1.54974e-05
389206_at	4	4p13	389206	BEND4	BEN domain containing 4	-1.98469	7.26565	-12.5602	2.38482e-07	1.56579e-05
127733_at	1	1p36.12	127733	UBXN10	UBX domain protein 10	1.30366	6.03628	12.531	2.43667e-07	1.59452e-05
8454_at	7	7q36.1	8454	CUL1	cullin 1	0.885307	10.6127	12.4975	2.49776e-07	1.62909e-05
8613_at	1	1p32.2	8613	PPAP2B	phosphatidic acid phosphatase type 2B	-1.79793	6.69892	-12.484	2.52284e-07	1.64001e-05
4037_at	19	19q13.11	4037	LRP3	low density lipoprotein receptor-related protein 3	1.03958	6.11954	12.4719	2.54552e-07	1.64931e-05
4041_at	11	11q13.4	4041	LRP5	low density lipoprotein receptor-related protein 5	1.52455	6.96433	12.457	2.57378e-07	1.66192e-05
4232_at	7	7q32	4232	MEST	mesoderm specific transcript	0.914115	8.31917	12.4528	2.58185e-07	1.66192e-05
4783_at	9	9q22	4783	NFIL3	nuclear factor, interleukin 3 regulated	1.4858	7.87189	12.3961	2.693e-07	1.72578e-05
92154_at	16	16q22.1	92154	MTSS1L	metastasis suppressor 1-like	-1.59991	8.56617	-12.3933	2.69858e-07	1.72578e-05
5152_at	21	21q22.3	5152	PDE9A	phosphodiesterase 9A	1.01126	7.97936	12.3863	2.71272e-07	1.72921e-05
10777_at	3	3p22.3	10777	ARPP21	cAMP-regulated phosphoprotein, 21kDa	-0.897974	9.51877	-12.3503	2.78663e-07	1.76279e-05
57118_at	10	10p13	57118	CAMK1D	calcium/calmodulin-dependent protein kinase ID	-0.902793	8.56428	-12.3482	2.79106e-07	1.76279e-05
160365_at	12	12p13.31	160365	CLECL1	C-type lectin-like 1	1.03715	4.06377	12.3476	2.79226e-07	1.76279e-05
972_at	5	5q32	972	CD74	CD74 molecule, major histocompatibility complex, class II invariant chain	1.41461	7.95555	12.3383	2.81164e-07	1.76936e-05
9844_at	7	7p14.1	9844	ELMO1	engulfment and cell motility 1	0.703486	11.1422	12.3174	2.85609e-07	1.79161e-05
7105_at	X	Xq22	7105	TSPAN6	tetraspanin 6	-1.8749	5.56022	-12.2972	2.89959e-07	1.81312e-05
91624_at	1	1p31.1	91624	NEXN	nexilin (F actin binding protein)	0.961742	5.49999	12.2881	2.91948e-07	1.81978e-05
959_at	X	Xq26	959	CD40LG	CD40 ligand	2.44623	5.15725	12.281	2.93515e-07	1.82377e-05
10783_at	9	9q33.3-q34.11	10783	NEK6	NIMA-related kinase 6	1.36039	7.05099	12.2755	2.94726e-07	1.82554e-05
9050_at	18	18q12	9050	PSTPIP2	proline-serine-threonine phosphatase interacting protein 2	1.60099	7.13717	12.2662	2.96786e-07	1.82849e-05
9414_at	9	9q13-q21	9414	TJP2	tight junction protein 2	-0.853604	7.62501	-12.265	2.97059e-07	1.82849e-05
64097_at	5	5q21.3	64097	EPB41L4A	erythrocyte membrane protein band 4.1 like 4A	-1.19106	5.41707	-12.238	3.03158e-07	1.86022e-05
22901_at	17	17q24.2	22901	ARSG	arylsulfatase G	0.946429	8.07099	12.2284	3.05373e-07	1.86799e-05
54855_at	1	1p12	54855	FAM46C	family with sequence similarity 46, member C	1.34385	7.73096	12.1702	3.19104e-07	1.94594e-05
7441_at	22	22q11.22	7441	VPREB1	pre-B lymphocyte 1	-1.34385	7.36237	-12.1464	3.24905e-07	1.96963e-05
57161_at	14	14q21	57161	PELI2	pellino E3 ubiquitin protein ligase family member 2	-0.958053	9.66609	-12.1461	3.24989e-07	1.96963e-05
55672_at	1	1p36.13	55672	NBPF1	neuroblastoma breakpoint family, member 1	1.12074	9.92614	12.1023	3.35974e-07	2.02996e-05
55353_at	8	8q22.1	55353	LAPTM4B	lysosomal protein transmembrane 4 beta	-1.4796	6.32335	-12.083	3.40954e-07	2.05375e-05
254295_at	9	9q34.11	254295	PHYHD1	phytanoyl-CoA dioxygenase domain containing 1	-0.796698	5.8575	-12.0581	3.47503e-07	2.08682e-05
6717_at	7	7q21.1	6717	SRI	sorcin	0.599113	11.0489	12.0196	3.57869e-07	2.14254e-05
6096_at	9	9q22	6096	RORB	RAR-related orphan receptor B	-1.47613	9.54142	-11.9897	3.66161e-07	2.18554e-05
5142_at	1	1p31	5142	PDE4B	phosphodiesterase 4B, cAMP-specific	0.910919	5.66439	11.9806	3.6875e-07	2.19013e-05
3775_at	1	1q42-q43	3775	KCNK1	potassium channel, subfamily K, member 1	-1.42645	5.81034	-11.9791	3.69155e-07	2.19013e-05
100529855_at	19	19p	100529855	ZNF625-ZNF20	ZNF625-ZNF20 readthrough (NMD candidate)	-1.98071	6.10343	-11.9679	3.72363e-07	2.20253e-05
1627_at	5	5q35.3	1627	DBN1	drebrin 1	0.881396	8.85611	11.9349	3.81931e-07	2.25237e-05
9363_at	X	Xq26.1	9363	RAB33A	RAB33A, member RAS oncogene family	1.14894	9.46362	11.9296	3.83501e-07	2.25487e-05
2241_at	5	5q21	2241	FER	fer (fps/fes related) tyrosine kinase	-0.886729	7.04108	-11.9247	3.84933e-07	2.25656e-05
79442_at	3	3p21.31	79442	LRRC2	leucine rich repeat containing 2	-1.03139	6.60565	-11.9068	3.90295e-07	2.2812e-05
1143_at	15	15q24	1143	CHRNB4	cholinergic receptor, nicotinic, beta 4 (neuronal)	-2.03466	6.23753	-11.8706	4.01376e-07	2.33903e-05
4050_at	6	6p21.3	4050	LTB	lymphotoxin beta (TNF superfamily, member 3)	-0.832169	9.29046	-11.8266	4.15313e-07	2.4131e-05
260425_at	1	1p12-p11.2	260425	MAGI3	membrane associated guanylate kinase, WW and PDZ domain containing 3	-1.30266	6.20399	-11.7717	4.33432e-07	2.51098e-05
81491_at	6	6q16.1-q16.3	81491	GPR63	G protein-coupled receptor 63	-0.996956	6.35034	-11.7676	4.34826e-07	2.51166e-05
404550_at	16	16q24.1	404550	C16orf74	chromosome 16 open reading frame 74	1.71596	8.10769	11.6818	4.65014e-07	2.67818e-05
146556_at	16	16p13.3	146556	C16orf89	chromosome 16 open reading frame 89	1.06384	5.95389	11.6724	4.68472e-07	2.69023e-05
89944_at	11	11q25	89944	GLB1L2	galactosidase, beta 1-like 2	-1.16287	7.51843	-11.6455	4.78507e-07	2.73987e-05
10106_at	12	12q14.1	10106	CTDSP2	CTD (carboxy-terminal domain, RNA polymerase II, polypeptide A) small phosphatase 2	-0.662069	10.9983	-11.6208	4.87908e-07	2.78556e-05
8553_at	3	3p26	8553	BHLHE40	basic helix-loop-helix family, member e40	1.47898	10.098	11.6171	4.89314e-07	2.78556e-05
29909_at	3	3q25.1	29909	GPR171	G protein-coupled receptor 171	1.81349	6.8155	11.6083	4.92741e-07	2.79698e-05
79152_at	16	16q23	79152	FA2H	fatty acid 2-hydroxylase	-1.58288	6.1483	-11.5881	5.00679e-07	2.83387e-05
200728_at	2	2p15	200728	TMEM17	transmembrane protein 17	-0.905202	4.60863	-11.5726	5.06847e-07	2.86056e-05
113451_at	1	1p35.1	113451	AZIN2	antizyme inhibitor 2	0.812671	6.27564	11.5683	5.08572e-07	2.8621e-05
8170_at	18	18q12.1-q21.1	8170	SLC14A2	solute carrier family 14 (urea transporter), member 2	0.963301	5.60006	11.5638	5.10398e-07	2.86419e-05
53831_at	12	12q13.13	53831	GPR84	G protein-coupled receptor 84	2.49933	5.98456	11.5214	5.27851e-07	2.95295e-05
374969_at	1	1p34.2	374969	CCDC23	coiled-coil domain containing 23	-1.01958	9.44997	-11.5182	5.29213e-07	2.95295e-05
11010_at	12	12q21.2	11010	GLIPR1	GLI pathogenesis-related 1	0.954814	8.7728	11.5016	5.36227e-07	2.98363e-05
390790_at	17	17q12	390790	ARL5C	ADP-ribosylation factor-like 5C	-1.31548	6.72115	-11.4576	5.55374e-07	3.08146e-05
11001_at	15	15q21.2	11001	SLC27A2	solute carrier family 27 (fatty acid transporter), member 2	1.48807	7.63422	11.4534	5.57244e-07	3.08316e-05
57630_at	4	4q32.3	57630	SH3RF1	SH3 domain containing ring finger 1	-1.20269	5.32057	-11.4473	5.59981e-07	3.08962e-05
53904_at	10	10p11.1	53904	MYO3A	myosin IIIA	-1.41828	5.59613	-11.4346	5.65673e-07	3.11231e-05
84547_at	6	6p22.1	84547	PGBD1	piggyBac transposable element derived 1	-0.813383	7.06364	-11.4158	5.7426e-07	3.15075e-05
54532_at	4	4q26	54532	USP53	ubiquitin specific peptidase 53	-1.22494	6.49883	-11.3533	6.03803e-07	3.29789e-05
22924_at	2	2p23.3-p23.1	22924	MAPRE3	microtubule-associated protein, RP/EB family, member 3	-1.4223	6.02773	-11.3137	6.23432e-07	3.3922e-05
4885_at	7	7q21.3-q22.1	4885	NPTX2	neuronal pentraxin II	-1.13745	6.67645	-11.3055	6.27562e-07	3.40526e-05
92521_at	17	17p11.2	92521	SPECC1	sperm antigen with calponin homology and coiled-coil domains 1	1.61699	7.87909	11.3014	6.29611e-07	3.40699e-05
654346_at	17	17p11.2	654346	LGALS9C	lectin, galactoside-binding, soluble, 9C	1.5209	6.55584	11.2823	6.39424e-07	3.45061e-05
7060_at	5	5q13	7060	THBS4	thrombospondin 4	1.28624	5.03093	11.2771	6.42132e-07	3.45143e-05
286530_at	c("X", "Y")	c("Xp22.33", "Yp11.3")	286530	P2RY8	purinergic receptor P2Y, G-protein coupled, 8	1.03899	9.98766	11.2753	6.43081e-07	3.45143e-05
83937_at	10	10q11.21	83937	RASSF4	Ras association (RalGDS/AF-6) domain family member 4	1.10359	6.99089	11.2576	6.52356e-07	3.4917e-05
57717_at	5	5q31	57717	PCDHB16	protocadherin beta 16	-1.35221	5.48873	-11.2421	6.60615e-07	3.52633e-05
22932_at	7	7q11.23	22932	POMZP3	POM121 and ZP3 fusion	0.943333	7.09015	11.2088	6.78732e-07	3.61324e-05
6934_at	10	10q25.3	6934	TCF7L2	transcription factor 7-like 2 (T-cell specific, HMG-box)	-0.925161	7.94297	-11.1928	6.87673e-07	3.65097e-05
5582_at	19	19q13.4	5582	PRKCG	protein kinase C, gamma	-1.37748	5.6985	-11.1837	6.9278e-07	3.66651e-05
9693_at	4	4q32.1	9693	RAPGEF2	Rap guanine nucleotide exchange factor (GEF) 2	-1.05235	7.50241	-11.181	6.94323e-07	3.66651e-05
10140_at	17	17q21	10140	TOB1	transducer of ERBB2, 1	1.11241	11.0852	11.0729	7.5858e-07	3.99512e-05
64757_at	1	1q41	64757	MARC1	mitochondrial amidoxime reducing component 1	-0.873492	7.33814	-11.0581	7.67899e-07	4.03342e-05
55086_at	X	Xq22.3	55086	CXorf57	chromosome X open reading frame 57	-0.90438	7.35601	-11.0227	7.90672e-07	4.14199e-05
135228_at	6	6q13	135228	CD109	CD109 molecule	-1.10433	7.66778	-10.9867	8.14519e-07	4.25398e-05
285382_at	3	3q27.2	285382	C3orf70	chromosome 3 open reading frame 70	1.24169	5.91919	10.984	8.1637e-07	4.25398e-05
7694_at	19	19q13.4	7694	ZNF135	zinc finger protein 135	-1.07459	6.40591	-10.9659	8.28745e-07	4.30707e-05
2180_at	4	4q35.1	2180	ACSL1	acyl-CoA synthetase long-chain family member 1	-0.717496	6.44151	-10.9452	8.43065e-07	4.35975e-05
928_at	12	12p13.3	928	CD9	CD9 molecule	0.867379	8.14816	10.9449	8.43308e-07	4.35975e-05
126917_at	1	1p36.13	126917	IFFO2	intermediate filament family orphan 2	1.45134	7.10985	10.9359	8.49611e-07	4.38083e-05
132720_at	4	4q25	132720	C4orf32	chromosome 4 open reading frame 32	-1.34125	7.79918	-10.9264	8.56363e-07	4.40412e-05
27342_at	7	7q11.21	27342	RABGEF1	RAB guanine nucleotide exchange factor (GEF) 1	0.692291	9.4707	10.9144	8.65e-07	4.43679e-05
3248_at	4	4q34-q35	3248	HPGD	hydroxyprostaglandin dehydrogenase 15-(NAD)	0.684272	10.7574	10.9099	8.68191e-07	4.43679e-05
7074_at	21	21q22.11	7074	TIAM1	T-cell lymphoma invasion and metastasis 1	-0.711658	9.09389	-10.9082	8.69473e-07	4.43679e-05
3001_at	5	5q11-q12	3001	GZMA	granzyme A (granzyme 1, cytotoxic T-lymphocyte-associated serine esterase 3)	0.827966	5.48513	10.9039	8.72586e-07	4.44117e-05
84969_at	20	20q13.12	84969	TOX2	TOX high mobility group box family member 2	-1.13401	6.41009	-10.898	8.76885e-07	4.44604e-05
8013_at	9	9q22	8013	NR4A3	nuclear receptor subfamily 4, group A, member 3	3.0604	8.03337	10.8964	8.78058e-07	4.44604e-05
2355_at	2	2p23.3	2355	FOSL2	FOS-like antigen 2	1.51438	9.1468	10.8916	8.81562e-07	4.45234e-05
23406_at	16	16q24.1	23406	COTL1	coactosin-like F-actin binding protein 1	0.723443	10.7396	10.8829	8.88003e-07	4.4734e-05
221785_at	7	7q22.1	221785	ZSCAN25	zinc finger and SCAN domain containing 25	0.724743	9.63942	10.8388	9.21394e-07	4.62595e-05
4088_at	15	15q22.33	4088	SMAD3	SMAD family member 3	-0.95629	7.6486	-10.8367	9.22983e-07	4.62595e-05
221711_at	6	6p24.2	221711	SYCP2L	synaptonemal complex protein 2-like	-1.3448	5.27231	-10.8311	9.27341e-07	4.636e-05
57698_at	10	10q25.3	57698	KIAA1598	KIAA1598	-1.1708	5.36594	-10.7965	9.54698e-07	4.76068e-05
26137_at	3	3q13.2	26137	ZBTB20	zinc finger and BTB domain containing 20	-0.980107	6.9639	-10.7842	9.64632e-07	4.79807e-05
8804_at	1	1q24	8804	CREG1	cellular repressor of E1A-stimulated genes 1	0.768569	9.1022	10.7199	1.01842e-06	5.05284e-05
4674_at	X	Xq13	4674	NAP1L2	nucleosome assembly protein 1-like 2	-1.09434	4.81904	-10.6473	1.08309e-06	5.34677e-05
79017_at	7	7p15-p14	79017	GGCT	gamma-glutamylcyclotransferase	0.646638	9.80565	10.5937	1.13378e-06	5.58303e-05
3111_at	6	6p21.3	3111	HLA-DOA	major histocompatibility complex, class II, DO alpha	-1.2957	7.40148	-10.5852	1.14203e-06	5.6096e-05
56479_at	6	6q14	56479	KCNQ5	potassium voltage-gated channel, KQT-like subfamily, member 5	0.908843	7.54451	10.5695	1.15744e-06	5.67116e-05
4345_at	3	3q13.2	4345	CD200	CD200 molecule	-2.6435	7.88168	-10.5635	1.16338e-06	5.68615e-05
814_at	5	5q21.3	814	CAMK4	calcium/calmodulin-dependent protein kinase IV	-0.646966	11.4864	-10.5465	1.18049e-06	5.75546e-05
4286_at	3	3p14.2-p14.1	4286	MITF	microphthalmia-associated transcription factor	-1.19967	7.63157	-10.5335	1.1938e-06	5.806e-05
51232_at	2	2p21	51232	CRIM1	cysteine rich transmembrane BMP regulator 1 (chordin-like)	1.65349	6.3837	10.522	1.20562e-06	5.84905e-05
374654_at	15	15q26.1	374654	KIF7	kinesin family member 7	-0.753139	6.32549	-10.5156	1.21225e-06	5.86155e-05
8807_at	2	2q12	8807	IL18RAP	interleukin 18 receptor accessory protein	1.73659	5.79093	10.5138	1.21415e-06	5.86155e-05
30846_at	19	19q13.3	30846	EHD2	EH-domain containing 2	-1.19121	7.30547	-10.4837	1.24597e-06	6.00045e-05
2395_at	9	9q21.11	2395	FXN	frataxin	0.813898	9.42482	10.4723	1.25828e-06	6.04467e-05
51133_at	1	1q41	51133	KCTD3	potassium channel tetramerization domain containing 3	-1.34692	6.14732	-10.4696	1.26129e-06	6.04467e-05
3778_at	10	10q22.3	3778	KCNMA1	potassium large conductance calcium-activated channel, subfamily M, alpha member 1	-0.887292	5.08881	-10.4634	1.26803e-06	6.04836e-05
25902_at	6	6q25.1	25902	MTHFD1L	methylenetetrahydrofolate dehydrogenase (NADP+ dependent) 1-like	-0.748373	9.06877	-10.4633	1.2682e-06	6.04836e-05
9053_at	6	6q23.3	9053	MAP7	microtubule-associated protein 7	1.08322	5.97204	10.4467	1.28646e-06	6.12065e-05
7473_at	17	17q21	7473	WNT3	wingless-type MMTV integration site family, member 3	-1.83874	7.47527	-10.4371	1.29719e-06	6.15683e-05
10875_at	7	7q11.23	10875	FGL2	fibrinogen-like 2	1.42425	7.58404	10.4343	1.30038e-06	6.1571e-05
5754_at	6	6p21.1-p12.2	5754	PTK7	protein tyrosine kinase 7	-1.31893	7.18344	-10.4048	1.33405e-06	6.30141e-05
123036_at	14	14q32.12	123036	TC2N	tandem C2 domains, nuclear	1.01894	7.82603	10.4	1.33957e-06	6.31233e-05
6671_at	7	7p15.3	6671	SP4	Sp4 transcription factor	0.662483	10.1396	10.3541	1.3942e-06	6.55408e-05
131450_at	3	3q13.2	131450	CD200R1	CD200 receptor 1	0.762233	7.67774	10.3318	1.42161e-06	6.66701e-05
26996_at	3	3q26.2-q27	26996	GPR160	G protein-coupled receptor 160	-1.25292	7.13904	-10.3276	1.42679e-06	6.67543e-05
64131_at	16	16p12.3	64131	XYLT1	xylosyltransferase I	1.00209	8.87735	10.3204	1.43572e-06	6.70127e-05
6792_at	X	Xp22	6792	CDKL5	cyclin-dependent kinase-like 5	-1.15887	5.8606	-10.3079	1.45158e-06	6.74707e-05
7133_at	1	1p36.22	7133	TNFRSF1B	tumor necrosis factor receptor superfamily, member 1B	1.48991	7.86639	10.3072	1.45238e-06	6.74707e-05
2078_at	21	21q22.3	2078	ERG	v-ets avian erythroblastosis virus E26 oncogene homolog	-1.10531	8.30205	-10.2362	1.5458e-06	7.16413e-05
60401_at	X	Xq12	60401	EDA2R	ectodysplasin A2 receptor	-1.15314	5.45071	-10.233	1.55014e-06	7.1674e-05
55062_at	17	17q24.2	55062	WIPI1	WD repeat domain, phosphoinositide interacting 1	0.803446	8.20175	10.2189	1.56954e-06	7.24012e-05
54106_at	3	3p21.3	54106	TLR9	toll-like receptor 9	0.895582	7.33965	10.2139	1.57652e-06	7.25532e-05
57690_at	17	17q25.3	57690	TNRC6C	trinucleotide repeat containing 6C	-0.645778	10.4886	-10.2093	1.58283e-06	7.26737e-05
124359_at	16	16q23.2	124359	CDYL2	chromodomain protein, Y-like 2	1.50588	6.58877	10.1802	1.62403e-06	7.43917e-05
9811_at	18	18q21.1	9811	CTIF	CBP80/20-dependent translation initiation factor	-0.776392	6.21443	-10.1411	1.6813e-06	7.68366e-05
441194_at	7	7p22.1	441194	PMS2CL	PMS2 C-terminal like pseudogene	0.638214	9.74366	10.1216	1.71068e-06	7.79985e-05
201134_at	17	17q24.1	201134	CEP112	centrosomal protein 112kDa	-1.39982	6.18126	-10.1073	1.73253e-06	7.8812e-05
87_at	14	c("14q24", "14q22-q24")	87	ACTN1	actinin, alpha 1	-1.08533	8.87942	-10.1007	1.74276e-06	7.90641e-05
10765_at	1	1q32.1	10765	KDM5B	lysine (K)-specific demethylase 5B	-1.65431	6.64881	-10.0985	1.7461e-06	7.90641e-05
4493_at	16	16q13	4493	MT1E	metallothionein 1E	1.44724	8.00347	10.0891	1.76078e-06	7.95341e-05
25854_at	4	4q35.1	25854	FAM149A	family with sequence similarity 149, member A	-0.772419	5.11164	-10.0867	1.76455e-06	7.95341e-05
80183_at	13	13q14.13	80183	KIAA0226L	KIAA0226-like	-0.717217	9.52595	-10.0764	1.78076e-06	7.99417e-05
2200_at	15	15q21.1	2200	FBN1	fibrillin 1	-1.04789	6.9869	-10.0758	1.78171e-06	7.99417e-05
29923_at	7	7q32.1	29923	HILPDA	hypoxia inducible lipid droplet-associated	1.06593	8.26617	10.0452	1.83113e-06	8.19724e-05
25911_at	10	10q24.32	25911	DPCD	deleted in primary ciliary dyskinesia homolog (mouse)	0.822892	7.02278	10.0194	1.8739e-06	8.36968e-05
23171_at	3	3p22.3	23171	GPD1L	glycerol-3-phosphate dehydrogenase 1-like	1.52133	5.95195	10.0067	1.89534e-06	8.44628e-05
84230_at	1	1p22.2	84230	LRRC8C	leucine rich repeat containing 8 family, member C	1.02639	8.02107	9.99946	1.90773e-06	8.48228e-05
57217_at	2	2p21	57217	TTC7A	tetratricopeptide repeat domain 7A	-0.625798	9.60054	-9.97369	1.95239e-06	8.66043e-05
3695_at	12	12q13.13	3695	ITGB7	integrin, beta 7	1.12043	8.46013	9.96881	1.96099e-06	8.66043e-05
644_at	7	7p13	644	BLVRA	biliverdin reductase A	0.984551	8.27339	9.9613	1.97429e-06	8.69967e-05
3601_at	10	10p15.1	3601	IL15RA	interleukin 15 receptor, alpha	0.596584	7.89201	9.92676	2.03674e-06	8.93487e-05
5792_at	1	1p34	5792	PTPRF	protein tyrosine phosphatase, receptor type, F	-1.0686	6.26632	-9.91649	2.05572e-06	8.97816e-05
6304_at	3	3p23	6304	SATB1	SATB homeobox 1	-0.642629	10.487	-9.91201	2.06406e-06	8.99467e-05
23491_at	16	16q22.1	23491	CES3	carboxylesterase 3	-0.99993	5.35656	-9.90566	2.07595e-06	9.0265e-05
54997_at	12	12q24.22	54997	TESC	tescalcin	0.777658	10.8954	9.88394	2.11718e-06	9.16967e-05
64114_at	2	2q35	64114	TMBIM1	transmembrane BAX inhibitor motif containing 1	-1.18755	9.78492	-9.88341	2.11819e-06	9.16967e-05
441191_at	7	7p22.1	441191	RNF216P1	ring finger protein 216 pseudogene 1	0.880962	9.60098	9.85422	2.17504e-06	9.39513e-05
144423_at	12	12q24.33	144423	GLT1D1	glycosyltransferase 1 domain containing 1	0.976094	7.98856	9.83685	2.20966e-06	9.5123e-05
1326_at	10	10p11.23	1326	MAP3K8	mitogen-activated protein kinase kinase kinase 8	2.21925	6.67345	9.83578	2.21183e-06	9.5123e-05
9846_at	11	11q14.1	9846	GAB2	GRB2-associated binding protein 2	2.00599	7.47065	9.80944	2.26552e-06	9.722e-05
124961_at	17	17p13.2	124961	ZFP3	ZFP3 zinc finger protein	-0.90998	6.89946	-9.80216	2.28063e-06	9.76555e-05
25825_at	21	21q22.3	25825	BACE2	beta-site APP-cleaving enzyme 2	-1.01172	8.24438	-9.78548	2.31562e-06	9.8939e-05
51678_at	7	7p15	51678	MPP6	membrane protein, palmitoylated 6 (MAGUK p55 subfamily member 6)	1.20366	8.69847	9.76345	2.36274e-06	0.000100328
634_at	19	19q13.2	634	CEACAM1	carcinoembryonic antigen-related cell adhesion molecule 1 (biliary glycoprotein)	1.04538	6.89364	9.76315	2.36341e-06	0.000100328
122402_at	14	14q32.33	122402	TDRD9	tudor domain containing 9	1.60386	5.37365	9.74424	2.40471e-06	0.000101862
79627_at	6	6q13	79627	OGFRL1	opioid growth factor receptor-like 1	0.807614	8.71772	9.7386	2.41717e-06	0.000102056
23233_at	2	2p13.2	23233	EXOC6B	exocyst complex component 6B	-1.07499	7.22971	-9.73741	2.41983e-06	0.000102056
79012_at	3	3p21.31	79012	CAMKV	CaM kinase-like vesicle-associated	-1.19045	6.67962	-9.73515	2.42484e-06	0.000102056
29992_at	7	7q22.1	29992	PILRA	paired immunoglobin-like type 2 receptor alpha	0.81856	6.34641	9.718	2.46334e-06	0.000103455
2934_at	9	9q33	2934	GSN	gelsolin	0.781962	7.42617	9.68183	2.54672e-06	0.000106729
4818_at	19	19q13.41	4818	NKG7	natural killer cell granule protein 7	1.49841	9.91808	9.66761	2.58036e-06	0.000107577
26828_at	1	1p34.1	26828	RNU5F-1	RNA, U5F small nuclear 1	-2.27931	6.77214	-9.66636	2.58333e-06	0.000107577
5092_at	10	10q22	5092	PCBD1	pterin-4 alpha-carbinolamine dehydratase/dimerization cofactor of hepatocyte nuclear factor 1 alpha	0.856139	7.77102	9.66336	2.59051e-06	0.000107648
54621_at	12	12q24.23	54621	VSIG10	V-set and immunoglobulin domain containing 10	-1.04395	5.53538	-9.65677	2.60632e-06	0.000108077
9886_at	10	10q21.2	9886	RHOBTB1	Rho-related BTB domain containing 1	1.82363	5.76796	9.63704	2.6543e-06	0.000109835
9734_at	7	7p21.1	9734	HDAC9	histone deacetylase 9	1.23272	6.46796	9.61837	2.70059e-06	0.000111517
2591_at	2	2q24-q31	2591	GALNT3	polypeptide N-acetylgalactosaminyltransferase 3	1.10626	7.29751	9.58274	2.79143e-06	0.000115027
973_at	19	19q13.2	973	CD79A	CD79a molecule, immunoglobulin-associated alpha	-1.04771	9.25686	-9.51307	2.97879e-06	0.000122491
597_at	15	15q24.3	597	BCL2A1	BCL2-related protein A1	1.37634	7.06259	9.50539	3.00027e-06	0.000123117
27330_at	X	Xq21	27330	RPS6KA6	ribosomal protein S6 kinase, 90kDa, polypeptide 6	-0.754245	6.79296	-9.4914	3.03986e-06	0.000124482
3638_at	7	7q36	3638	INSIG1	insulin induced gene 1	0.808562	10.3165	9.46561	3.1143e-06	0.000127127
5334_at	2	2q33	5334	PLCL1	phospholipase C-like 1	-0.87296	8.14181	-9.41683	3.26063e-06	0.000132422
23158_at	4	4q31.21	23158	TBC1D9	TBC1 domain family, member 9 (with GRAM domain)	-0.812948	5.15468	-9.39552	3.32686e-06	0.000134834
26608_at	7	7q11.23	26608	TBL2	transducin (beta)-like 2	0.685292	7.52526	9.38122	3.37218e-06	0.00013639
113612_at	4	4q25	113612	CYP2U1	cytochrome P450, family 2, subfamily U, polypeptide 1	-0.749999	7.0184	-9.37847	3.38096e-06	0.000136465
55303_at	7	7q36.1	55303	GIMAP4	GTPase, IMAP family member 4	0.9517	5.24178	9.37011	3.40781e-06	0.000137267
51619_at	7	7p13	51619	UBE2D4	ubiquitin-conjugating enzyme E2D 4 (putative)	0.663199	9.45692	9.36533	3.42328e-06	0.000137569
6857_at	12	12cen-q21	6857	SYT1	synaptotagmin I	-1.19051	8.02648	-9.36188	3.43448e-06	0.000137569
29967_at	8	8q22.2	29967	LRP12	low density lipoprotein receptor-related protein 12	-0.621453	9.11274	-9.36134	3.43626e-06	0.000137569
55665_at	7	7p13	55665	URGCP	upregulator of cell proliferation	0.88929	7.31061	9.3499	3.47373e-06	0.000138659
4747_at	8	8p21	4747	NEFL	neurofilament, light polypeptide	-1.96503	7.12632	-9.34873	3.47757e-06	0.000138659
51259_at	11	11q13.1	51259	TMEM216	transmembrane protein 216	0.894725	7.17209	9.33926	3.509e-06	0.00013963
57106_at	19	19q13.42	57106	NAT14	N-acetyltransferase 14 (GCN5-related, putative)	-1.05375	7.92916	-9.33559	3.52123e-06	0.000139761
6489_at	12	12p12.1-p11.2	6489	ST8SIA1	ST8 alpha-N-acetyl-neuraminide alpha-2,8-sialyltransferase 1	0.611496	6.25446	9.33402	3.52648e-06	0.000139761
389541_at	7	7q22.1	389541	LAMTOR4	late endosomal/lysosomal adaptor, MAPK and MTOR activator 4	0.669083	9.75921	9.32815	3.54621e-06	0.00014026
54541_at	10	10q22.1	54541	DDIT4	DNA-damage-inducible transcript 4	1.71154	10.5405	9.32455	3.55838e-06	0.00014046
4239_at	17	17p11.2	4239	MFAP4	microfibrillar-associated protein 4	-1.15204	5.71039	-9.29258	3.66837e-06	0.000144334
55227_at	6	6p12.1	55227	LRRC1	leucine rich repeat containing 1	-0.900615	8.02226	-9.29177	3.67119e-06	0.000144334
80258_at	X	Xp11.3	80258	EFHC2	EF-hand domain (C-terminal) containing 2	0.645542	4.94819	9.28863	3.6822e-06	0.000144479
1755_at	10	10q26.13	1755	DMBT1	deleted in malignant brain tumors 1	-0.842564	6.87839	-9.28126	3.70821e-06	0.00014521
140739_at	2	2q37.3	140739	UBE2F	ubiquitin-conjugating enzyme E2F (putative)	0.719671	8.94474	9.27648	3.72514e-06	0.000145584
23022_at	4	4q32.3	23022	PALLD	palladin, cytoskeletal associated protein	0.816787	7.17213	9.2686	3.75329e-06	0.000146393
101954272_at	1	1q21.1	101954272	RNVU1-3	RNA, variant U1 small nuclear 3	-1.28864	7.87259	-9.24497	3.83911e-06	0.000149445
6328_at	2	2q24	6328	SCN3A	sodium channel, voltage-gated, type III, alpha subunit	-1.01781	9.8762	-9.2417	3.85116e-06	0.000149572
115908_at	8	8q22.3	115908	CTHRC1	collagen triple helix repeat containing 1	0.704068	8.29261	9.23996	3.85757e-06	0.000149572
115123_at	5	5q23.2	115123	MARCH3	membrane-associated ring finger (C3HC4) 3, E3 ubiquitin protein ligase	-0.962884	7.57978	-9.23459	3.87748e-06	0.000150049
9120_at	17	17q24.2	9120	SLC16A6	solute carrier family 16, member 6	1.53619	7.53118	9.22507	3.913e-06	0.000151126
54885_at	X	Xq22.3	54885	TBC1D8B	TBC1 domain family, member 8B (with GRAM domain)	-1.10479	4.75962	-9.21225	3.96144e-06	0.000152698
53335_at	2	2p16.1	53335	BCL11A	B-cell CLL/lymphoma 11A (zinc finger protein)	-1.11704	9.35215	-9.2088	3.97461e-06	0.000152906
8767_at	8	8q21	8767	RIPK2	receptor-interacting serine-threonine kinase 2	2.12444	5.54585	9.1965	4.02186e-06	0.000154422
83742_at	10	10q24.2	83742	MARVELD1	MARVEL domain containing 1	-0.886759	6.12763	-9.18932	4.04974e-06	0.00015519
84941_at	19	19p13.12	84941	HSH2D	hematopoietic SH2 domain containing	1.43965	8.51043	9.18035	4.08485e-06	0.000155913
23043_at	3	3q26.31	23043	TNIK	TRAF2 and NCK interacting kinase	-0.763696	8.46713	-9.17845	4.09234e-06	0.000155913
3587_at	11	11q23	3587	IL10RA	interleukin 10 receptor, alpha	1.04843	8.85595	9.14853	4.21214e-06	0.000159906
221061_at	10	10p13	221061	FAM171A1	family with sequence similarity 171, member A1	-0.664262	6.04016	-9.14823	4.21339e-06	0.000159906
8743_at	3	3q26	8743	TNFSF10	tumor necrosis factor (ligand) superfamily, member 10	1.18433	9.79313	9.10354	4.39957e-06	0.000166395
353189_at	5	5q21.2	353189	SLCO4C1	solute carrier organic anion transporter family, member 4C1	1.26203	5.3919	9.10314	4.40127e-06	0.000166395
79366_at	X	Xq13.3	79366	HMGN5	high mobility group nucleosome binding domain 5	-0.889314	8.02716	-9.09727	4.42639e-06	0.000167024
3643_at	19	19p13.3-p13.2	3643	INSR	insulin receptor	-0.880618	5.90877	-9.09204	4.44894e-06	0.000167554
143686_at	11	11q21	143686	SESN3	sestrin 3	0.939809	8.04034	9.0849	4.47986e-06	0.000168307
147699_at	19	19q13.32	147699	PPM1N	protein phosphatase, Mg2+/Mn2+ dependent, 1N (putative)	-0.627836	5.64498	-9.08349	4.48602e-06	0.000168307
115727_at	19	19q13.1	115727	RASGRP4	RAS guanyl releasing protein 4	-0.927094	5.02957	-9.06421	4.57089e-06	0.000171165
26524_at	13	13q11-q12	26524	LATS2	large tumor suppressor kinase 2	0.753001	7.81505	9.05657	4.60497e-06	0.000172114
10223_at	1	1q24.1	10223	GPA33	glycoprotein A33 (transmembrane)	0.786539	8.24032	9.04662	4.64985e-06	0.000173462
4194_at	1	1q32	4194	MDM4	MDM4, p53 regulator	-0.6784	9.69885	-9.03671	4.69495e-06	0.000174814
196996_at	15	15q23	196996	GRAMD2	GRAM domain containing 2	0.899819	6.1416	9.03169	4.71802e-06	0.000175341
4929_at	2	2q22-q23	4929	NR4A2	nuclear receptor subfamily 4, group A, member 2	2.30458	6.60901	9.02592	4.74465e-06	0.000175999
84262_at	7	7p22.3	84262	PSMG3	proteasome (prosome, macropain) assembly chaperone 3	0.653294	10.4463	9.00954	4.82122e-06	0.000178168
3394_at	16	16q24.1	3394	IRF8	interferon regulatory factor 8	-0.696021	7.68494	-9.00175	4.85807e-06	0.000179194
84620_at	2	2q11.2-q12.1	84620	ST6GAL2	ST6 beta-galactosamide alpha-2,6-sialyltranferase 2	-0.8207	6.10057	-8.99898	4.87129e-06	0.000179345
54830_at	X	Xq22.3	54830	NUP62CL	nucleoporin 62kDa C-terminal like	-0.903586	6.28807	-8.9898	4.91525e-06	0.000180626
79758_at	13	13q14.3	79758	DHRS12	dehydrogenase/reductase (SDR family) member 12	-0.586365	7.42881	-8.97256	4.99899e-06	0.000183361
374383_at	11	11p15.1	374383	NCR3LG1	natural killer cell cytotoxicity receptor 3 ligand 1	-0.685159	8.87265	-8.95717	5.07509e-06	0.000185462
84900_at	12	12q24.22	84900	RNFT2	ring finger protein, transmembrane 2	-1.1123	8.65921	-8.95418	5.09002e-06	0.000185663
11013_at	X	Xq21.33-q22.3	11013	TMSB15A	thymosin beta 15a	-0.950689	6.54449	-8.94796	5.12125e-06	0.000186457
5873_at	15	15q15-q21.1	5873	RAB27A	RAB27A, member RAS oncogene family	1.14645	9.13089	8.93386	5.19276e-06	0.000188712
5446_at	7	7q21.3	5446	PON3	paraoxonase 3	1.22217	6.21294	8.93036	5.21068e-06	0.000189014
1266_at	1	1p22-p21	1266	CNN3	calponin 3, acidic	-1.69721	6.90441	-8.91895	5.26958e-06	0.000190799
6497_at	1	1p36.33	6497	SKI	SKI proto-oncogene	0.809513	7.81193	8.89859	5.37652e-06	0.000194314
8609_at	2	2q32	8609	KLF7	Kruppel-like factor 7 (ubiquitous)	-1.06771	9.74649	-8.88817	5.43216e-06	0.000195966
28951_at	2	2p24.3	28951	TRIB2	tribbles pseudokinase 2	0.821327	9.21399	8.87579	5.49909e-06	0.000198017
57091_at	20	20q13.31	57091	CASS4	Cas scaffolding protein family member 4	1.01608	6.55348	8.87045	5.52822e-06	0.000198703
9467_at	3	3p24.3	9467	SH3BP5	SH3-domain binding protein 5 (BTK-associated)	0.733929	8.44117	8.86311	5.56856e-06	0.000199788
7277_at	2	2q35	7277	TUBA4A	tubulin, alpha 4a	0.895896	9.73941	8.85971	5.58734e-06	0.000200098
23305_at	5	5q31.1	23305	ACSL6	acyl-CoA synthetase long-chain family member 6	0.881495	8.06699	8.8566	5.60459e-06	0.000200351
104_at	21	21q22.3	104	ADARB1	adenosine deaminase, RNA-specific, B1	0.597423	8.64308	8.85378	5.62024e-06	0.000200364
8110_at	14	14q24.2	8110	DPF3	D4, zinc and double PHD fingers, family 3	0.867894	8.35884	8.85288	5.6253e-06	0.000200364
54749_at	7	7p14.1	54749	EPDR1	ependymin related 1	0.686736	7.89731	8.84892	5.64741e-06	0.000200789
7791_at	7	7q32	7791	ZYX	zyxin	0.727608	10.2097	8.84341	5.67837e-06	0.000201526
151888_at	3	3q13.2	151888	BTLA	B and T lymphocyte associated	0.858016	7.23736	8.81373	5.84837e-06	0.000207186
116832_at	3	3q27	116832	RPL39L	ribosomal protein L39-like	0.848868	8.15896	8.80575	5.895e-06	0.000208089
5339_at	8	8q24	5339	PLEC	plectin	-0.808398	7.97683	-8.79439	5.96208e-06	0.000210081
22903_at	20	20p12.2	22903	BTBD3	BTB (POZ) domain containing 3	-0.602126	7.61875	-8.79224	5.97487e-06	0.000210155
95681_at	7	7q32	95681	CEP41	centrosomal protein 41kDa	0.876636	9.33348	8.78659	6.00861e-06	0.000210965
3581_at	c("X", "Y")	c("Xq28", "Yq12")	3581	IL9R	interleukin 9 receptor	0.759925	10.3259	8.78016	6.04732e-06	0.000211947
80279_at	17	17q21.32	80279	CDK5RAP3	CDK5 regulatory subunit associated protein 3	-0.982845	9.50571	-8.75908	6.17598e-06	0.000215431
352909_at	19	19q13.4	352909	DNAAF3	dynein, axonemal, assembly factor 3	-1.05908	6.954	-8.75851	6.17955e-06	0.000215431
57688_at	5	5q12.1	57688	ZSWIM6	zinc finger, SWIM-type containing 6	-0.871715	6.86457	-8.74508	6.26317e-06	0.00021796
351_at	21	21q21.3	351	APP	amyloid beta (A4) precursor protein	1.20201	5.90407	8.73861	6.30385e-06	0.000217978
57580_at	20	20q13.13	57580	PREX1	phosphatidylinositol-3,4,5-trisphosphate-dependent Rac exchange factor 1	0.643061	9.28279	8.73829	6.30589e-06	0.000217978
4124_at	5	5q21.3	4124	MAN2A1	mannosidase, alpha, class 2A, member 1	-0.657311	9.71702	-8.73811	6.30699e-06	0.000217978
64092_at	21	21q11	64092	SAMSN1	SAM domain, SH3 domain and nuclear localization signals 1	0.876151	6.81264	8.73706	6.31366e-06	0.000217978
3690_at	17	17q21.32	3690	ITGB3	integrin, beta 3 (platelet glycoprotein IIIa, antigen CD61)	-1.02255	5.62422	-8.73622	6.31899e-06	0.000217978
5920_at	11	11q23	5920	RARRES3	retinoic acid receptor responder (tazarotene induced) 3	0.5918	10.5413	8.73195	6.34608e-06	0.000218529
152273_at	3	3p25.1	152273	FGD5	FYVE, RhoGEF and PH domain containing 5	-0.69179	5.72262	-8.70277	6.53471e-06	0.000224632
598_at	20	20q11.21	598	BCL2L1	BCL2-like 1	-0.700382	10.4963	-8.70067	6.54852e-06	0.000224715
6886_at	1	1p32	6886	TAL1	T-cell acute lymphocytic leukemia 1	0.883771	8.74947	8.69573	6.58109e-06	0.00022544
56474_at	X	Xp22	56474	CTPS2	CTP synthase 2	-0.824197	7.3667	-8.68847	6.62938e-06	0.000226699
57189_at	7	7q34	57189	KIAA1147	KIAA1147	0.912737	8.86166	8.65735	6.84059e-06	0.000233517
1397_at	14	14q32.3	1397	CRIP2	cysteine-rich protein 2	-1.71268	7.36999	-8.64887	6.8994e-06	0.000235117
440_at	7	7q21.3	440	ASNS	asparagine synthetase (glutamine-hydrolyzing)	0.812238	6.94335	8.64302	6.9403e-06	0.000236102
8776_at	X	Xq28	8776	MTMR1	myotubularin related protein 1	-0.627256	10.02	-8.6223	7.08733e-06	0.000240688
5141_at	19	19p13.2	5141	PDE4A	phosphodiesterase 4A, cAMP-specific	1.1262	6.00289	8.61511	7.13915e-06	0.000242031
2589_at	18	18q12.1	2589	GALNT1	polypeptide N-acetylgalactosaminyltransferase 1	0.78731	8.55657	8.61015	7.17506e-06	0.00024283
90589_at	19	19p13.2	90589	ZNF625	zinc finger protein 625	-0.660948	3.83682	-8.5982	7.26257e-06	0.00024537
25984_at	17	17q21.2	25984	KRT23	keratin 23 (histone deacetylase inducible)	2.20052	5.40576	8.56994	7.47412e-06	0.000252085
5008_at	22	22q12.2	5008	OSM	oncostatin M	1.52896	7.08839	8.56576	7.50604e-06	0.000252729
64764_at	7	7q34	64764	CREB3L2	cAMP responsive element binding protein 3-like 2	0.85495	9.49227	8.54449	7.67042e-06	0.00025722
221935_at	7	7p22.2	221935	SDK1	sidekick cell adhesion molecule 1	1.05284	6.2453	8.54345	7.67859e-06	0.00025722
80148_at	18	18q23	80148	PQLC1	PQ loop repeat containing 1	0.638647	8.78821	8.5411	7.69703e-06	0.0002574
5793_at	3	3p21-p14	5793	PTPRG	protein tyrosine phosphatase, receptor type, G	0.670133	8.29386	8.53451	7.74891e-06	0.000258338
1380_at	1	1q32	1380	CR2	complement component (3d/Epstein Barr virus) receptor 2	-0.981141	4.67642	-8.53421	7.75132e-06	0.000258338
5990_at	19	19p13.3	5990	RFX2	regulatory factor X, 2 (influences HLA class II expression)	-1.14554	7.18444	-8.52049	7.86072e-06	0.000261542
84674_at	5	5p13.1	84674	CARD6	caspase recruitment domain family, member 6	0.921674	3.80953	8.51353	7.91679e-06	0.000262899
3849_at	12	12q13.13	3849	KRT2	keratin 2	-0.845872	7.92938	-8.51212	7.92821e-06	0.000262899
54947_at	16	16q12.2	54947	LPCAT2	lysophosphatidylcholine acyltransferase 2	0.783767	8.02465	8.48517	8.15013e-06	0.00026845
1124_at	7	7p15.3	1124	CHN2	chimerin 2	0.627782	9.94066	8.48007	8.19286e-06	0.000269407
2519_at	6	6q24	2519	FUCA2	fucosidase, alpha-L- 2, plasma	0.733666	8.4381	8.45564	8.40104e-06	0.000275592
23258_at	11	11p15.4	23258	DENND5A	DENN/MADD domain containing 5A	0.820709	7.94545	8.44966	8.45281e-06	0.00027657
22898_at	8	8q24.3	22898	DENND3	DENN/MADD domain containing 3	0.744446	8.24446	8.43706	8.56315e-06	0.000279252
9145_at	22	22q13.1	9145	SYNGR1	synaptogyrin 1	0.776945	7.91447	8.41203	8.78711e-06	0.000286082
1105_at	5	5q15-q21	1105	CHD1	chromodomain helicase DNA binding protein 1	-0.808768	9.71422	-8.41007	8.80491e-06	0.000286189
6453_at	21	21q22.1-q22.2	6453	ITSN1	intersectin 1 (SH3 domain protein)	-0.605953	6.04984	-8.38715	9.01594e-06	0.000292225
6352_at	17	17q12	6352	CCL5	chemokine (C-C motif) ligand 5	2.04774	8.23132	8.37782	9.10347e-06	0.000294435
170591_at	5	5q13.3	170591	S100Z	S100 calcium binding protein Z	0.931495	6.84691	8.37072	9.17065e-06	0.000296122
7071_at	8	8q22.2	7071	KLF10	Kruppel-like factor 10	1.17719	9.98778	8.36875	9.18941e-06	0.000296242
91851_at	X	Xq23	91851	CHRDL1	chordin-like 1	-0.809726	5.1484	-8.35073	9.36284e-06	0.00030134
27075_at	7	7p21.1	27075	TSPAN13	tetraspanin 13	1.18851	8.22271	8.3393	9.47461e-06	0.000304439
8460_at	7	7q11.21	8460	TPST1	tyrosylprotein sulfotransferase 1	1.37	6.82439	8.3266	9.60061e-06	0.000307986
122786_at	14	14q22.1	122786	FRMD6	FERM domain containing 6	-0.714032	5.92095	-8.31655	9.70154e-06	0.000310718
11107_at	4	4q25-q26	11107	PRDM5	PR domain containing 5	-0.734341	5.37259	-8.31373	9.73015e-06	0.000311128
23095_at	1	1p36.2	23095	KIF1B	kinesin family member 1B	0.588765	6.6819	8.30074	9.86275e-06	0.000314347
10446_at	1	1q32.1	10446	LRRN2	leucine rich repeat neuronal 2	-0.909343	7.07165	-8.27092	1.01748e-05	0.000323245
5023_at	17	17p13.3	5023	P2RX1	purinergic receptor P2X, ligand-gated ion channel, 1	1.21888	8.74805	8.25718	1.03222e-05	0.000326803
6608_at	7	7q32.3	6608	SMO	smoothened, frizzled class receptor	-0.798746	7.91534	-8.25586	1.03365e-05	0.000326803
873_at	21	21q22.13	873	CBR1	carbonyl reductase 1	0.666932	7.6596	8.23448	1.05707e-05	0.000333673
64792_at	7	7q22.1	64792	IFT22	intraflagellar transport 22	0.62123	9.17677	8.22645	1.06603e-05	0.000335962
10090_at	6	6q25.1	10090	UST	uronyl-2-sulfotransferase	-0.885884	5.4572	-8.21861	1.07485e-05	0.000338199
3981_at	13	13q33-q34	3981	LIG4	ligase IV, DNA, ATP-dependent	-0.939851	8.96963	-8.21387	1.08022e-05	0.000338807
220441_at	18	18q21.33	220441	RNF152	ring finger protein 152	-1.07284	6.47724	-8.20777	1.08717e-05	0.000340445
1495_at	5	5q31.2	1495	CTNNA1	catenin (cadherin-associated protein), alpha 1, 102kDa	-1.20866	6.01703	-8.20358	1.09197e-05	0.000341407
23007_at	3	3q25.31	23007	PLCH1	phospholipase C, eta 1	0.807098	8.52254	8.19695	1.09963e-05	0.000343254
11221_at	1	1q41	11221	DUSP10	dual specificity phosphatase 10	0.662535	10.9429	8.18596	1.11243e-05	0.000346701
8228_at	X	Xp22.3	8228	PNPLA4	patatin-like phospholipase domain containing 4	0.877106	5.17018	8.18186	1.11725e-05	0.000347118
4046_at	11	11p15.5	4046	LSP1	lymphocyte-specific protein 1	0.712148	10.4614	8.18033	1.11905e-05	0.000347118
619279_at	8	8q21.13	619279	ZNF704	zinc finger protein 704	-0.889651	8.75789	-8.16454	1.13787e-05	0.000351845
5336_at	16	16q24.1	5336	PLCG2	phospholipase C, gamma 2 (phosphatidylinositol-specific)	0.605292	7.60807	8.16068	1.14252e-05	0.000352731
50640_at	7	7q31	50640	PNPLA8	patatin-like phospholipase domain containing 8	0.641784	9.05925	8.1578	1.146e-05	0.000353251
10217_at	3	3p21.3	10217	CTDSPL	CTD (carboxy-terminal domain, RNA polymerase II, polypeptide A) small phosphatase-like	-0.977364	6.76965	-8.15293	1.15192e-05	0.000353967
4072_at	2	2p21	4072	EPCAM	epithelial cell adhesion molecule	1.19987	5.33014	8.13897	1.16906e-05	0.000358676
8277_at	X	Xq28	8277	TKTL1	transketolase-like 1	-1.57184	7.52526	-8.11167	1.2034e-05	0.000367495
4734_at	15	15q	4734	NEDD4	neural precursor cell expressed, developmentally down-regulated 4, E3 ubiquitin protein ligase	-0.810023	7.56443	-8.08087	1.24346e-05	0.000378731
27236_at	4	4q31.3	27236	ARFIP1	ADP-ribosylation factor interacting protein 1	0.718567	8.77598	8.08043	1.24404e-05	0.000378731
55151_at	9	9q31.2	55151	TMEM38B	transmembrane protein 38B	0.841838	7.53906	8.0632	1.26711e-05	0.000385158
128414_at	20	20q13.33	128414	NKAIN4	Na+/K+ transporting ATPase interacting 4	-0.979607	8.09872	-8.05805	1.27408e-05	0.000386085
79899_at	11	11p13-p12	79899	PRR5L	proline rich 5 like	0.866246	5.02035	8.05651	1.27618e-05	0.000386129
9859_at	1	1q44	9859	CEP170	centrosomal protein 170kDa	0.79665	7.43768	8.04348	1.29406e-05	0.000390936
146850_at	17	17p13.1	146850	PIK3R6	phosphoinositide-3-kinase, regulatory subunit 6	0.848285	7.1366	8.04116	1.29727e-05	0.000391307
29842_at	2	2q14	29842	TFCP2L1	transcription factor CP2-like 1	-0.798389	6.75527	-8.03521	1.30556e-05	0.000393205
2531_at	18	18q21.3	2531	KDSR	3-ketodihydrosphingosine reductase	-0.636267	8.30223	-7.99025	1.37001e-05	0.000411357
4091_at	15	15q22.31	4091	SMAD6	SMAD family member 6	-0.801083	6.53418	-7.98416	1.37899e-05	0.000413425
9663_at	18	18p11.31	9663	LPIN2	lipin 2	0.938162	8.05441	7.97946	1.38598e-05	0.000414887
64784_at	15	15q26.1	64784	CRTC3	CREB regulated transcription coactivator 3	0.704457	9.83597	7.9679	1.40332e-05	0.000418573
7216_at	X	Xp11.22-p11.21	7216	TRO	trophinin	-0.701941	6.34108	-7.96701	1.40467e-05	0.000418573
29960_at	7	7p22	29960	FTSJ2	FtsJ RNA methyltransferase homolog 2 (E. coli)	0.611985	9.44641	7.96299	1.41075e-05	0.000419752
20_at	9	9q34	20	ABCA2	ATP-binding cassette, sub-family A (ABC1), member 2	0.956428	6.4984	7.96023	1.41496e-05	0.000420369
2550_at	6	6p21.31	2550	GABBR1	gamma-aminobutyric acid (GABA) B receptor, 1	-1.01654	6.05638	-7.95194	1.42766e-05	0.000423503
26507_at	10	10q24.2	26507	CNNM1	cyclin and CBS domain divalent metal cation transport mediator 1	-1.30848	5.39489	-7.94768	1.43422e-05	0.000424811
10723_at	5	5p15	10723	SLC12A7	solute carrier family 12 (potassium/chloride transporter), member 7	1.20464	6.00264	7.91322	1.48862e-05	0.000438286
834_at	11	11q23	834	CASP1	caspase 1, apoptosis-related cysteine peptidase	0.939262	7.23666	7.90266	1.50573e-05	0.000442002
731220_at	2	2q11.2	731220	RFX8	RFX family member 8, lacking RFX DNA binding domain	1.1934	5.58204	7.89135	1.5243e-05	0.000446787
222229_at	7	7q22.1	222229	LRWD1	leucine-rich repeats and WD repeat domain containing 1	0.630633	8.77394	7.8857	1.53367e-05	0.000448866
79616_at	5	5q33.3	79616	CCNJL	cyclin J-like	-0.68934	5.97059	-7.88131	1.54099e-05	0.000450338
102723701_at	8	8p11.23	102723701	LOC102723701	uncharacterized LOC102723701	-0.660972	7.94846	-7.86861	1.56239e-05	0.000455244
54874_at	1	1p22.1	54874	FNBP1L	formin binding protein 1-like	-1.08362	7.64893	-7.83891	1.6137e-05	0.0004695
5789_at	9	9p23-p24.3	5789	PTPRD	protein tyrosine phosphatase, receptor type, D	-0.896485	7.89358	-7.83195	1.62599e-05	0.000470987
84451_at	1	1q42	84451	KIAA1804	mixed lineage kinase 4	-0.724854	6.43306	-7.81696	1.65281e-05	0.000478052
9963_at	5	5q31.2	9963	SLC23A1	solute carrier family 23 (ascorbic acid transporter), member 1	-0.695167	7.48186	-7.81355	1.65897e-05	0.000479132
3575_at	5	5p13	3575	IL7R	interleukin 7 receptor	-0.946923	5.64782	-7.79815	1.68713e-05	0.00048655
196527_at	12	12q12	196527	ANO6	anoctamin 6	-0.779201	10.112	-7.79635	1.69047e-05	0.0004868
400961_at	2	2p13.3	400961	PAIP2B	poly(A) binding protein interacting protein 2B	-0.943412	5.65506	-7.78689	1.70806e-05	0.000491149
85012_at	X	Xq22.2	85012	TCEAL3	transcription elongation factor A (SII)-like 3	-0.896963	6.95739	-7.78542	1.71082e-05	0.000491224
29767_at	15	15q21.2	29767	TMOD2	tropomodulin 2 (neuronal)	-1.00203	8.38171	-7.77375	1.73284e-05	0.000496101
604_at	3	3q27	604	BCL6	B-cell CLL/lymphoma 6	-1.18089	10.2724	-7.76217	1.75498e-05	0.000500259
28653_at	14	14q11	28653	TRAV29DV5	T cell receptor alpha variable 29/delta variable 5 (gene/pseudogene)	-1.42847	6.19177	-7.75008	1.77845e-05	0.000506216
26018_at	3	3p14	26018	LRIG1	leucine-rich repeats and immunoglobulin-like domains 1	1.10533	6.83471	7.72005	1.83821e-05	0.000522472
22859_at	19	19p13.2	22859	LPHN1	latrophilin 1	-0.858347	7.31716	-7.69239	1.89519e-05	0.000537891
257101_at	1	1p36.11	257101	ZNF683	zinc finger protein 683	0.973952	7.58908	7.69042	1.89931e-05	0.000538283
10634_at	22	22q12.2	10634	GAS2L1	growth arrest-specific 2 like 1	0.875547	7.80671	7.68243	1.91617e-05	0.000541503
143279_at	10	10q23.32	143279	HECTD2	HECT domain containing E3 ubiquitin protein ligase 2	-0.586581	5.10128	-7.67467	1.9327e-05	0.000545393
286205_at	9	9q33.3	286205	SCAI	suppressor of cancer cell invasion	-0.760482	9.34422	-7.66637	1.95054e-05	0.000548855
26049_at	5	5q13.3	26049	FAM169A	family with sequence similarity 169, member A	-0.763637	8.2931	-7.66149	1.96113e-05	0.000550695
123103_at	14	14q11.2	123103	KLHL33	kelch-like family member 33	0.639379	6.75151	7.66078	1.96267e-05	0.000550695
84216_at	12	12q12	84216	TMEM117	transmembrane protein 117	-0.837921	5.27835	-7.65759	1.96962e-05	0.000551858
253461_at	3	3q23	253461	ZBTB38	zinc finger and BTB domain containing 38	0.802103	6.71383	7.63824	2.01238e-05	0.000561442
400508_at	16	16p12.2	400508	CRYM-AS1	CRYM antisense RNA 1	-0.864733	5.59145	-7.63286	2.02445e-05	0.000564011
151050_at	2	2q34	151050	KANSL1L	KAT8 regulatory NSL complex subunit 1-like	-0.813468	5.54075	-7.61812	2.05791e-05	0.000572522
4697_at	7	7p21.3	4697	NDUFA4	NDUFA4, mitochondrial complex associated	0.636348	9.07062	7.61644	2.06175e-05	0.000572783
55620_at	19	19p13.3	55620	STAP2	signal transducing adaptor family member 2	-0.757889	6.9204	-7.6029	2.09309e-05	0.000579853
2272_at	3	3p14.2	2272	FHIT	fragile histidine triad	-1.14821	6.41565	-7.59886	2.10255e-05	0.000581656
401409_at	7	7q34	401409	RAB19	RAB19, member RAS oncogene family	0.7075	10.1149	7.58252	2.14125e-05	0.000591531
221895_at	7	7p15.2-p15.1	221895	JAZF1	JAZF zinc finger 1	0.924911	7.92753	7.57281	2.16461e-05	0.000597146
8704_at	1	1p34-p33	8704	B4GALT2	UDP-Gal:betaGlcNAc beta 1,4- galactosyltransferase, polypeptide 2	0.62929	7.53547	7.56285	2.18886e-05	0.000602992
81888_at	1	1p34.2	81888	HYI	hydroxypyruvate isomerase (putative)	-0.963883	7.23347	-7.54276	2.23867e-05	0.000615852
57121_at	12	12p13.31	57121	LPAR5	lysophosphatidic acid receptor 5	0.977859	7.49599	7.53161	2.26683e-05	0.000622729
4641_at	17	17p13.3	4641	MYO1C	myosin IC	-0.645417	7.16548	-7.52973	2.27163e-05	0.000622729
4502_at	16	16q13	4502	MT2A	metallothionein 2A	0.702801	11.9879	7.52819	2.27556e-05	0.000622729
10898_at	7	7q22.1	10898	CPSF4	cleavage and polyadenylation specific factor 4, 30kDa	0.653431	10.3884	7.5279	2.27631e-05	0.000622729
23348_at	13	13q32.3	23348	DOCK9	dedicator of cytokinesis 9	-0.836208	9.60969	-7.51904	2.29907e-05	0.000627214
222236_at	7	7q22.1	222236	NAPEPLD	N-acyl phosphatidylethanolamine phospholipase D	0.882652	7.41157	7.5156	2.30798e-05	0.000628082
53917_at	5	5q35.3	53917	RAB24	RAB24, member RAS oncogene family	0.630399	7.95815	7.51535	2.30863e-05	0.000628082
203328_at	9	9q22.31	203328	SUSD3	sushi domain containing 3	0.854374	7.64531	7.51362	2.31312e-05	0.000628436
11069_at	2	2q31-q32	11069	RAPGEF4	Rap guanine nucleotide exchange factor (GEF) 4	-0.632861	5.48006	-7.50833	2.32693e-05	0.000631315
168537_at	7	7q36.1	168537	GIMAP7	GTPase, IMAP family member 7	0.84565	8.81364	7.49926	2.3508e-05	0.000636188
59_at	10	10q23.3	59	ACTA2	actin, alpha 2, smooth muscle, aorta	0.977829	7.45785	7.48914	2.37776e-05	0.000642451
54664_at	7	7p21.3	54664	TMEM106B	transmembrane protein 106B	0.695488	9.1734	7.46653	2.43919e-05	0.00065635
653121_at	1	1p35.1	653121	ZBTB8A	zinc finger and BTB domain containing 8A	-0.864465	7.69487	-7.45261	2.4779e-05	0.000664949
6691_at	4	4q12	6691	SPINK2	serine peptidase inhibitor, Kazal type 2 (acrosin-trypsin inhibitor)	0.635537	6.17355	7.44254	2.50629e-05	0.00067074
28568_at	7	7q34	28568	TRBV19	T cell receptor beta variable 19	-1.3568	3.99296	-7.43391	2.53091e-05	0.000676408
2770_at	7	7q21	2770	GNAI1	guanine nucleotide binding protein (G protein), alpha inhibiting activity polypeptide 1	0.7313	4.73339	7.42715	2.55038e-05	0.000679768
90933_at	5	5q35.3	90933	TRIM41	tripartite motif containing 41	-0.62128	9.23397	-7.42428	2.55871e-05	0.000680394
3163_at	16	16p13.3	3163	HMOX2	heme oxygenase (decycling) 2	0.630921	10.7869	7.42396	2.55964e-05	0.000680394
304_at	9	9p13	304	ANXA2P2	annexin A2 pseudogene 2	-0.714062	9.03371	-7.41925	2.57334e-05	0.000683115
323_at	4	4p13	323	APBB2	amyloid beta (A4) precursor protein-binding, family B, member 2	-1.14251	5.06805	-7.40048	2.62881e-05	0.00069508
23333_at	7	7p14.3-p14.2	23333	DPY19L1	dpy-19-like 1 (C. elegans)	0.845693	8.82866	7.40041	2.629e-05	0.00069508
9069_at	7	7q21	9069	CLDN12	claudin 12	0.627157	7.44807	7.38468	2.67649e-05	0.000706686
10077_at	11	11p15.5	10077	TSPAN32	tetraspanin 32	0.999906	5.75099	7.37658	2.7013e-05	0.000711331
221786_at	7	7q22.1	221786	FAM200A	family with sequence similarity 200, member A	0.751037	6.53649	7.36779	2.72851e-05	0.000717454
89766_at	21	21q22.3	89766	UMODL1	uromodulin-like 1	0.644029	5.41998	7.36672	2.73184e-05	0.000717454
1123_at	2	2q31.1	1123	CHN1	chimerin 1	-1.03069	6.20751	-7.36191	2.74689e-05	0.000720446
7205_at	7	7q22	7205	TRIP6	thyroid hormone receptor interactor 6	-1.38238	7.0336	-7.35636	2.76434e-05	0.000724059
89782_at	3	3q29	89782	LMLN	leishmanolysin-like (metallopeptidase M8 family)	0.878984	6.74133	7.31652	2.89325e-05	0.000754812
23191_at	15	15q11	23191	CYFIP1	cytoplasmic FMR1 interacting protein 1	-0.638938	5.27837	-7.31083	2.91221e-05	0.000758753
90987_at	8	8q24.3	90987	ZNF251	zinc finger protein 251	-0.700647	7.66172	-7.3075	2.92334e-05	0.000760649
7525_at	18	18p11.31-p11.21	7525	YES1	YES proto-oncogene 1, Src family tyrosine kinase	1.03844	7.16221	7.30527	2.93082e-05	0.000760689
51186_at	X	Xq22.2	51186	WBP5	WW domain binding protein 5	-0.916975	6.96922	-7.30515	2.93122e-05	0.000760689
5125_at	9	9q21.3	5125	PCSK5	proprotein convertase subtilisin/kexin type 5	-0.627602	7.13354	-7.29689	2.95918e-05	0.000766933
7754_at	6	6p21.3	7754	ZNF204P	zinc finger protein 204, pseudogene	-0.65802	3.9041	-7.29384	2.96955e-05	0.000768214
10626_at	17	17p11.2	10626	TRIM16	tripartite motif containing 16	0.923389	9.47806	7.292	2.97582e-05	0.000768214
11076_at	5	5p15.3	11076	TPPP	tubulin polymerization promoting protein	-0.799677	6.2287	-7.28061	3.01506e-05	0.000775755
28670_at	14	14q11	28670	TRAV13-2	T cell receptor alpha variable 13-2	-1.25228	7.35631	-7.2801	3.01685e-05	0.000775755
3164_at	12	12q13	3164	NR4A1	nuclear receptor subfamily 4, group A, member 1	2.26324	9.96014	7.27199	3.04512e-05	0.000782004
51564_at	12	12q13.1	51564	HDAC7	histone deacetylase 7	-0.755229	9.41131	-7.26509	3.06942e-05	0.00078604
91607_at	17	17q12	91607	SLFN11	schlafen family member 11	0.919044	10.1204	7.26299	3.07685e-05	0.00078604
137835_at	8	8q24.22	137835	TMEM71	transmembrane protein 71	-0.61132	9.06041	-7.26231	3.07927e-05	0.00078604
8829_at	10	10p12	8829	NRP1	neuropilin 1	0.789949	5.4048	7.26188	3.08079e-05	0.00078604
85397_at	1	1q25	85397	RGS8	regulator of G-protein signaling 8	0.677844	5.08686	7.26065	3.08518e-05	0.000786143
22881_at	6	6q14.2-q16.1	22881	ANKRD6	ankyrin repeat domain 6	0.830305	6.13872	7.25896	3.09119e-05	0.000786655
56104_at	5	5q31	56104	PCDHGB1	protocadherin gamma subfamily B, 1	-0.967722	6.78533	-7.22556	3.21273e-05	0.000815479
84707_at	X	Xq22	84707	BEX2	brain expressed X-linked 2	-0.780376	5.49347	-7.21931	3.23608e-05	0.000820348
81544_at	11	11q13.4-q13.5	81544	GDPD5	glycerophosphodiester phosphodiesterase domain containing 5	-0.710352	7.96163	-7.20999	3.2712e-05	0.000828185
374_at	4	4q13.3	374	AREG	amphiregulin	3.76182	7.18057	7.20107	3.30519e-05	0.000832919
123355_at	15	15q26.3	123355	LRRC28	leucine rich repeat containing 28	-0.622487	10.6306	-7.19837	3.31554e-05	0.00083405
3995_at	11	11q12-q13.1	3995	FADS3	fatty acid desaturase 3	-0.797555	8.80947	-7.19393	3.33265e-05	0.000837285
221830_at	7	7p21.1	221830	TWISTNB	TWIST neighbor	0.783384	8.8342	7.17913	3.39042e-05	0.000850715
84418_at	5	5q31.3	84418	CYSTM1	cysteine-rich transmembrane module containing 1	-0.674431	8.30862	-7.17458	3.40841e-05	0.000853543
7982_at	7	7q31.2	7982	ST7	suppression of tumorigenicity 7	0.746785	7.17642	7.17409	3.41036e-05	0.000853543
3482_at	6	6q26	3482	IGF2R	insulin-like growth factor 2 receptor	-0.831767	9.51419	-7.16686	3.43916e-05	0.000859659
284069_at	17	17q21.31	284069	FAM171A2	family with sequence similarity 171, member A2	0.692844	6.36996	7.15188	3.49965e-05	0.000873671
5255_at	X	Xq12-q13	5255	PHKA1	phosphorylase kinase, alpha 1 (muscle)	-1.01601	5.63056	-7.13888	3.55312e-05	0.000885895
79989_at	7	7q34	79989	TTC26	tetratricopeptide repeat domain 26	0.693635	6.99629	7.13325	3.57654e-05	0.000888837
284757_at	20	20q13.33	284757	MIR646HG	MIR646 host gene (non-protein coding)	-0.927062	8.66498	-7.12661	3.60439e-05	0.000892648
59345_at	3	3q26.33	59345	GNB4	guanine nucleotide binding protein (G protein), beta polypeptide 4	-0.63159	8.09224	-7.12588	3.60745e-05	0.000892648
29969_at	7	7q31.1-q31.2	29969	MDFIC	MyoD family inhibitor domain containing	-0.83148	6.49374	-7.12496	3.61131e-05	0.000892648
4603_at	8	8q13.1	4603	MYBL1	v-myb avian myeloblastosis viral oncogene homolog-like 1	-0.721547	6.35999	-7.12468	3.61253e-05	0.000892648
5287_at	1	1q32	5287	PIK3C2B	phosphatidylinositol-4-phosphate 3-kinase, catalytic subunit type 2 beta	-0.64918	9.11071	-7.12375	3.61646e-05	0.000892648
638_at	22	22q13.31	638	BIK	BCL2-interacting killer (apoptosis-inducing)	0.765331	7.63474	7.12023	3.63136e-05	0.000895206
338799_at	12	12q24.31	338799	LINC01089	long intergenic non-protein coding RNA 1089	-0.737661	9.44408	-7.11902	3.63648e-05	0.000895347
4969_at	9	9q22	4969	OGN	osteoglycin	-0.60201	8.78626	-7.11761	3.64248e-05	0.000895705
1870_at	1	1p36	1870	E2F2	E2F transcription factor 2	-0.620434	9.39932	-7.10465	3.69812e-05	0.000908253
286151_at	8	8q22.2	286151	FBXO43	F-box protein 43	0.645866	7.31153	7.09594	3.73606e-05	0.000915289
728392_at	17	17p13.2	728392	LOC728392	uncharacterized LOC728392	0.751262	7.70501	7.09412	3.74403e-05	0.000916102
5176_at	17	17p13.3	5176	SERPINF1	serpin peptidase inhibitor, clade F (alpha-2 antiplasmin, pigment epithelium derived factor), member 1	-0.767618	8.28662	-7.08384	3.78943e-05	0.000926059
1880_at	13	13q32.3	1880	GPR183	G protein-coupled receptor 183	1.53628	5.05972	7.07042	3.8496e-05	0.000938436
3984_at	7	7q11.23	3984	LIMK1	LIM domain kinase 1	0.678245	9.89501	7.06551	3.87186e-05	0.000942695
55695_at	7	7q11.23	55695	NSUN5	NOP2/Sun domain family, member 5	0.657848	10.8305	7.06291	3.88372e-05	0.000944416
148789_at	1	1q42.3	148789	B3GALNT2	beta-1,3-N-acetylgalactosaminyltransferase 2	-0.647586	8.67779	-7.05977	3.89809e-05	0.00094674
81855_at	10	10q24.31	81855	SFXN3	sideroflexin 3	-0.610327	7.76177	-7.05589	3.91591e-05	0.000949479
123688_at	15	15q25.1	123688	HYKK	hydroxylysine kinase	-1.01882	7.81895	-7.05522	3.91901e-05	0.000949479
4542_at	19	19p13.3-p13.2	4542	MYO1F	myosin IF	0.732148	7.96649	7.05081	3.9394e-05	0.000953248
80201_at	10	10q22.1	80201	HKDC1	hexokinase domain containing 1	-1.38422	6.30294	-7.04701	3.95708e-05	0.00095635
64781_at	22	22q13.31	64781	CERK	ceramide kinase	-0.698635	9.9033	-7.03795	3.99952e-05	0.000964881
169200_at	8	8q21.3	169200	TMEM64	transmembrane protein 64	1.13803	8.06401	7.03739	4.00217e-05	0.000964881
51657_at	7	7q11.23	51657	STYXL1	serine/threonine/tyrosine interacting-like 1	1.03107	7.66818	7.03579	4.00973e-05	0.000965521
57186_at	20	20p11.22	57186	RALGAPA2	Ral GTPase activating protein, alpha subunit 2 (catalytic)	0.90627	8.39553	7.02672	4.0528e-05	0.000972327
6546_at	2	2p22.1	6546	SLC8A1	solute carrier family 8 (sodium/calcium exchanger), member 1	-0.617903	4.3561	-7.01783	4.09558e-05	0.000981395
90_at	2	2q23-q24	90	ACVR1	activin A receptor, type I	-0.823952	6.28562	-6.99837	4.19085e-05	0.001003
10793_at	7	7q11.21	10793	ZNF273	zinc finger protein 273	0.615862	8.82192	6.99649	4.20019e-05	0.00100402
56924_at	15	15q14	56924	PAK6	p21 protein (Cdc42/Rac)-activated kinase 6	-0.727295	6.31578	-6.98953	4.23494e-05	0.0010111
2289_at	6	6p21.31	2289	FKBP5	FK506 binding protein 5	-0.784254	9.87709	-6.97702	4.29818e-05	0.00102248
22837_at	2	2q24.3	22837	COBLL1	cordon-bleu WH2 repeat protein-like 1	-0.665434	4.96109	-6.96993	4.3345e-05	0.00102493
23224_at	14	14q23.2	23224	SYNE2	spectrin repeat containing, nuclear envelope 2	-0.687033	9.3491	-6.96517	4.35904e-05	0.0010295
23179_at	1	1q25.3	23179	RGL1	ral guanine nucleotide dissociation stimulator-like 1	-0.837993	5.71908	-6.95223	4.42657e-05	0.0010417
6982_at	7	7p14	6982	TRGV8	T cell receptor gamma variable 8	1.32543	5.74705	6.94948	4.44105e-05	0.00104261
6753_at	22	22q13.1	6753	SSTR3	somatostatin receptor 3	-0.585435	6.84638	-6.93216	4.53355e-05	0.00106005
1047_at	4	4q28.3-q31.1	1047	CLGN	calmegin	-0.731484	7.37216	-6.93146	4.53732e-05	0.00106005
326343_at	16	16q13	326343	MT1DP	metallothionein 1D, pseudogene	0.68834	9.52382	6.93124	4.53853e-05	0.00106005
9953_at	17	17p12	9953	HS3ST3B1	heparan sulfate (glucosamine) 3-O-sulfotransferase 3B1	1.0033	6.24501	6.93056	4.54221e-05	0.00106005
64778_at	3	3q26.31	64778	FNDC3B	fibronectin type III domain containing 3B	-0.750102	7.17614	-6.92448	4.57521e-05	0.00106574
79020_at	7	7p14.1	79020	C7orf25	chromosome 7 open reading frame 25	0.73389	6.59218	6.89902	4.71639e-05	0.00109113
10449_at	18	18q21.1	10449	ACAA2	acetyl-CoA acyltransferase 2	0.585301	8.78265	6.89305	4.75014e-05	0.00109559
1525_at	21	21q21.1	1525	CXADR	coxsackie virus and adenovirus receptor	0.68291	8.28967	6.88582	4.79142e-05	0.00109925
3635_at	2	2q37.1	3635	INPP5D	inositol polyphosphate-5-phosphatase, 145kDa	0.687368	10.8032	6.88538	4.79392e-05	0.00109925
83988_at	8	8q22.2	83988	NCALD	neurocalcin delta	-0.602849	5.11326	-6.87591	4.84861e-05	0.0011105
9468_at	X	Xp22.11	9468	PCYT1B	phosphate cytidylyltransferase 1, choline, beta	-0.852325	6.87582	-6.87206	4.87103e-05	0.00111434
171558_at	6	6p21.3	171558	PTCRA	pre T-cell antigen receptor alpha	-0.767986	6.85132	-6.86467	4.91433e-05	0.00112034
474344_at	7	NA	474344	GIMAP6	GTPase, IMAP family member 6	0.699256	9.63234	6.85406	4.97728e-05	0.00113207
85025_at	7	7q11.23	85025	TMEM60	transmembrane protein 60	0.630176	8.67039	6.85216	4.98869e-05	0.00113336
11040_at	X	Xp11.23	11040	PIM2	Pim-2 proto-oncogene, serine/threonine kinase	0.617823	8.7743	6.8476	5.01607e-05	0.00113696
7840_at	2	2p13	7840	ALMS1	Alstrom syndrome 1	-0.585312	8.53045	-6.83053	5.12005e-05	0.00115811
11237_at	20	20p13	11237	RNF24	ring finger protein 24	0.603067	8.33298	6.83035	5.12118e-05	0.00115811
120425_at	11	11q23.3	120425	AMICA1	adhesion molecule, interacts with CXADR antigen 1	-0.75432	7.92467	-6.82589	5.14874e-05	0.00116266
199786_at	19	19p13.11	199786	FAM129C	family with sequence similarity 129, member C	-0.844052	6.63516	-6.82401	5.16043e-05	0.00116299
11022_at	1	1q21	11022	TDRKH	tudor and KH domain containing	-0.711303	8.34392	-6.82002	5.18524e-05	0.00116595
25999_at	19	19q13.12	25999	CLIP3	CAP-GLY domain containing linker protein 3	-0.711421	7.87773	-6.81548	5.21369e-05	0.00116928
93081_at	13	13q33.1	93081	TEX30	testis expressed 30	0.637958	8.10132	6.81365	5.22519e-05	0.00116928
8153_at	17	17q21	8153	RND2	Rho family GTPase 2	0.726306	7.65226	6.80424	5.28483e-05	0.00117824
10745_at	1	1p13	10745	PHTF1	putative homeodomain transcription factor 1	0.706983	6.68688	6.80282	5.29391e-05	0.00117824
29903_at	19	19q13.42	29903	CCDC106	coiled-coil domain containing 106	-0.681608	6.55276	-6.79923	5.3169e-05	0.00117952
283455_at	12	12q24.22-q24.23	283455	KSR2	kinase suppressor of ras 2	-0.897364	5.19258	-6.79911	5.31764e-05	0.00117952
400954_at	2	2p16.1	400954	EML6	echinoderm microtubule associated protein like 6	-0.648171	6.537	-6.79369	5.35259e-05	0.00118594
8425_at	19	19q13.1-q13.2	8425	LTBP4	latent transforming growth factor beta binding protein 4	-0.942343	6.5126	-6.78578	5.40394e-05	0.0011886
1421_at	2	2q33.3	1421	CRYGD	crystallin, gamma D	0.852164	5.90495	6.78534	5.40685e-05	0.0011886
5251_at	X	Xp22.2-p22.1	5251	PHEX	phosphate regulating endopeptidase homolog, X-linked	-0.781909	4.73099	-6.77216	5.49371e-05	0.0012054
85315_at	6	6p12.1	85315	PAQR8	progestin and adipoQ receptor family member VIII	0.595591	7.79149	6.77061	5.50405e-05	0.0012054
127544_at	1	1p35.1	127544	RNF19B	ring finger protein 19B	1.03347	8.4255	6.77006	5.50772e-05	0.0012054
11257_at	7	7q21.1	11257	TP53TG1	TP53 target 1 (non-protein coding)	0.635816	8.26088	6.73814	5.72504e-05	0.00124741
3134_at	6	6p21.3	3134	HLA-F	major histocompatibility complex, class I, F	0.651494	8.39454	6.73689	5.73374e-05	0.00124793
51440_at	1	1p34.2	51440	HPCAL4	hippocalcin like 4	-0.606221	5.28247	-6.7117	5.91214e-05	0.00128392
347735_at	1	1p35.1	347735	SERINC2	serine incorporator 2	-0.968707	7.15469	-6.69794	6.01209e-05	0.00130419
10079_at	20	20q13.2	10079	ATP9A	ATPase, class II, type 9A	0.623233	4.88687	6.68911	6.07723e-05	0.00131542
9767_at	X	Xp11.23	9767	JADE3	jade family PHD finger 3	-1.09563	6.53882	-6.67775	6.16207e-05	0.00133232
2119_at	3	3q28	2119	ETV5	ets variant 5	0.73192	9.11671	6.66719	6.24214e-05	0.00134815
2166_at	1	1p35-p34	2166	FAAH	fatty acid amide hydrolase	-0.622974	7.50092	-6.66334	6.27165e-05	0.00135304
79956_at	9	9p24	79956	ERMP1	endoplasmic reticulum metallopeptidase 1	0.681487	7.08078	6.65974	6.29936e-05	0.00135753
146857_at	17	17q12	146857	SLFN13	schlafen family member 13	-0.736597	7.53838	-6.64531	6.41165e-05	0.00137272
1821_at	X	Xq22	1821	DRP2	dystrophin related protein 2	-0.674981	6.78475	-6.64177	6.43953e-05	0.00137719
321_at	15	15q11-q12	321	APBA2	amyloid beta (A4) precursor protein-binding, family A, member 2	0.603098	9.10378	6.63785	6.47057e-05	0.00138083
83648_at	8	8p23-p22	83648	FAM167A	family with sequence similarity 167, member A	0.808757	5.42831	6.63434	6.49853e-05	0.0013853
51237_at	5	5q31.2	51237	MZB1	marginal zone B and B1 cell-specific protein	-0.660981	10.8241	-6.63125	6.52326e-05	0.00138907
25939_at	20	20pter-q12	25939	SAMHD1	SAM domain and HD domain 1	0.682611	8.92098	6.62897	6.54151e-05	0.00139145
164832_at	2	2q11.2	164832	LONRF2	LON peptidase N-terminal domain and ring finger 2	0.907594	4.85442	6.61446	6.65923e-05	0.00141191
129642_at	2	2p25.1	129642	MBOAT2	membrane bound O-acyltransferase domain containing 2	-1.17151	6.15593	-6.61305	6.67074e-05	0.00141283
126295_at	19	19p13.3	126295	ZNF57	zinc finger protein 57	-0.744172	8.80633	-6.598	6.79551e-05	0.00143617
80727_at	7	7p22	80727	TTYH3	tweety family member 3	0.651641	9.14758	6.59447	6.82512e-05	0.00144088
10418_at	11	11p15.2	10418	SPON1	spondin 1, extracellular matrix protein	0.888946	5.68275	6.59185	6.84717e-05	0.00144245
56935_at	11	11q21	56935	SMCO4	single-pass membrane protein with coiled-coil domains 4	0.698951	8.1626	6.59087	6.85541e-05	0.00144264
643641_at	7	7q36.1	643641	ZNF862	zinc finger protein 862	0.696459	7.2409	6.58325	6.92015e-05	0.00145138
1174_at	7	7q22.1	1174	AP1S1	adaptor-related protein complex 1, sigma 1 subunit	0.626288	9.45679	6.58292	6.92298e-05	0.00145138
4360_at	10	10p12.33	4360	MRC1	mannose receptor, C type 1	-0.837254	4.64898	-6.58252	6.92641e-05	0.00145138
10666_at	18	18q22.3	10666	CD226	CD226 molecule	0.769629	9.68602	6.5776	6.96856e-05	0.00145711
59271_at	21	21q22.11	59271	EVA1C	eva-1 homolog C (C. elegans)	-0.88271	5.41379	-6.55918	7.12899e-05	0.00147655
1027_at	12	12p13.1-p12	1027	CDKN1B	cyclin-dependent kinase inhibitor 1B (p27, Kip1)	-0.676546	11.0726	-6.55419	7.17317e-05	0.00148414
101954276_at	1	1q21.1	101954276	RNVU1-6	RNA, variant U1 small nuclear 6	-1.21045	9.02664	-6.55156	7.19655e-05	0.00148741
155066_at	7	7q36.1	155066	ATP6V0E2	ATPase, H+ transporting V0 subunit e2	0.609014	9.60373	6.54062	7.29472e-05	0.0015014
203238_at	9	9p22.3	203238	CCDC171	coiled-coil domain containing 171	-0.586452	6.64024	-6.53407	7.35411e-05	0.00150911
51626_at	2	2p25.1-p24.1	51626	DYNC2LI1	dynein, cytoplasmic 2, light intermediate chain 1	-0.637818	5.90651	-6.53396	7.35518e-05	0.00150911
51191_at	4	4q22.1	51191	HERC5	HECT and RLD domain containing E3 ubiquitin protein ligase 5	-1.14004	6.14235	-6.53143	7.37829e-05	0.00151228
677769_at	18	18q21.1	677769	SCARNA17	small Cajal body-specific RNA 17	0.635075	8.96851	6.52895	7.40097e-05	0.00151535
55351_at	4	4p16.2	55351	STK32B	serine/threonine kinase 32B	-0.659294	4.75626	-6.52456	7.44143e-05	0.00152205
1958_at	5	5q31.1	1958	EGR1	early growth response 1	1.55016	10.1601	6.51934	7.48977e-05	0.00153035
79815_at	8	8q22.2	79815	NIPAL2	NIPA-like domain containing 2	-0.707687	7.66113	-6.51225	7.55607e-05	0.00153911
6448_at	17	17q25.3	6448	SGSH	N-sulfoglucosamine sulfohydrolase	-1.1458	7.16254	-6.50964	7.58055e-05	0.0015425
6678_at	5	5q31.3-q32	6678	SPARC	secreted protein, acidic, cysteine-rich (osteonectin)	-0.851067	5.39583	-6.49066	7.76168e-05	0.0015761
3812_at	19	19q13.4	3812	KIR3DL2	killer cell immunoglobulin-like receptor, three domains, long cytoplasmic tail, 2	-1.19227	8.69385	-6.48254	7.84065e-05	0.0015893
84329_at	12	12q24.11	84329	HVCN1	hydrogen voltage-gated channel 1	0.710396	8.00323	6.47545	7.91021e-05	0.00160131
10100_at	1	1p13.2	10100	TSPAN2	tetraspanin 2	-0.692887	9.43914	-6.45745	8.08998e-05	0.00163267
4241_at	3	3q28-q29	4241	MFI2	antigen p97 (melanoma associated) identified by monoclonal antibodies 133.2 and 96.5	-0.720394	6.7844	-6.45502	8.11462e-05	0.00163302
64137_at	11	11q23.3	64137	ABCG4	ATP-binding cassette, sub-family G (WHITE), member 4	-0.64836	6.26939	-6.45494	8.11539e-05	0.00163302
27132_at	16	16q24.3	27132	CPNE7	copine VII	-0.825362	7.82309	-6.45482	8.11659e-05	0.00163302
6812_at	9	9q34.1	6812	STXBP1	syntaxin binding protein 1	-0.597218	8.83574	-6.44139	8.25412e-05	0.00165899
23386_at	7	7p13-p12	23386	NUDCD3	NudC domain containing 3	0.641908	9.43803	6.42738	8.40024e-05	0.0016815
4853_at	1	1p13-p11	4853	NOTCH2	notch 2	-0.58587	8.67794	-6.41785	8.50118e-05	0.00169653
4188_at	6	6p21	4188	MDFI	MyoD family inhibitor	-0.773201	6.68992	-6.41249	8.5586e-05	0.00170626
284207_at	17	17q25.3	284207	METRNL	meteorin, glial cell differentiation regulator-like	0.914602	6.30024	6.40557	8.63334e-05	0.00171942
407008_at	X	Xq12	407008	MIR223	microRNA 223	0.750651	8.38857	6.39755	8.7207e-05	0.00173157
23221_at	8	8p21.3	23221	RHOBTB2	Rho-related BTB domain containing 2	0.733867	7.1304	6.3883	8.82274e-05	0.00174609
2178_at	6	6p22-p21	2178	FANCE	Fanconi anemia, complementation group E	0.599297	8.13688	6.38612	8.84701e-05	0.00174721
353324_at	3	3p14.3	353324	SPATA12	spermatogenesis associated 12	0.585382	4.91027	6.38351	8.87617e-05	0.00175002
3672_at	5	5q11.2	3672	ITGA1	integrin, alpha 1	1.00196	6.23644	6.38195	8.89359e-05	0.00175002
5996_at	1	1q31	5996	RGS1	regulator of G-protein signaling 1	1.81004	7.47607	6.37292	8.99529e-05	0.00176299
124935_at	17	17p13.3	124935	SLC43A2	solute carrier family 43 (amino acid system L transporter), member 2	-1.16948	9.02207	-6.37173	9.00885e-05	0.00176389
3811_at	19	19q13.4	3811	KIR3DL1	killer cell immunoglobulin-like receptor, three domains, long cytoplasmic tail, 1	-0.588472	5.5809	-6.37051	9.02275e-05	0.00176486
659_at	2	2q33-q34	659	BMPR2	bone morphogenetic protein receptor, type II (serine/threonine kinase)	-0.653726	7.79321	-6.35265	9.22841e-05	0.00180151
57414_at	7	7q11.23	57414	RHBDD2	rhomboid domain containing 2	0.736567	11.2362	6.30193	9.84044e-05	0.00190075
3092_at	7	7q11.23	3092	HIP1	huntingtin interacting protein 1	0.611603	7.0569	6.29405	9.93945e-05	0.00191189
83690_at	8	8q21.11	83690	CRISPLD1	cysteine-rich secretory protein LCCL domain containing 1	-0.908634	4.56152	-6.29291	9.95382e-05	0.00191278
267002_at	1	1q44	267002	PGBD2	piggyBac transposable element derived 2	0.585467	5.48795	6.26926	0.000102578	0.00195974
7039_at	2	2p13	7039	TGFA	transforming growth factor, alpha	0.900399	6.10321	6.25677	0.000104225	0.00198726
89796_at	1	1q32.3	89796	NAV1	neuron navigator 1	0.883932	6.01472	6.2448	0.000105829	0.00201208
6604_at	7	7q35-q36	6604	SMARCD3	SWI/SNF related, matrix associated, actin dependent regulator of chromatin, subfamily d, member 3	0.773925	7.7106	6.24058	0.000106401	0.002021
79814_at	1	1p36.21	79814	AGMAT	agmatine ureohydrolase (agmatinase)	0.609521	7.22926	6.20815	0.000110909	0.00208616
11144_at	22	22q13.1	11144	DMC1	DNA meiotic recombinase 1	0.692301	6.98374	6.20769	0.000110974	0.00208616
3398_at	2	2p25	3398	ID2	inhibitor of DNA binding 2, dominant negative helix-loop-helix protein	2.85141	7.96453	6.20582	0.000111242	0.00208877
57419_at	20	20p13	57419	SLC24A3	solute carrier family 24 (sodium/potassium/calcium exchanger), member 3	0.771361	4.48656	6.19573	0.000112691	0.00211196
57497_at	6	6p21.2-p21.1	57497	LRFN2	leucine rich repeat and fibronectin type III domain containing 2	-0.90305	6.27404	-6.19124	0.000113342	0.00212012
26031_at	7	7p15	26031	OSBPL3	oxysterol binding protein-like 3	0.694724	8.05238	6.18819	0.000113787	0.00212643
8831_at	6	6p21.3	8831	SYNGAP1	synaptic Ras GTPase activating protein 1	-0.756925	8.07716	-6.1769	0.00011545	0.00215546
55224_at	1	1q32.1	55224	ETNK2	ethanolamine kinase 2	-0.671335	6.77456	-6.1626	0.000117594	0.00218514
51449_at	2	2p13.3	51449	PCYOX1	prenylcysteine oxidase 1	0.655495	8.05028	6.14914	0.00011965	0.00221465
5080_at	11	11p13	5080	PAX6	paired box 6	-0.604466	5.39748	-6.1398	0.0001211	0.00223344
64983_at	7	7p14	64983	MRPL32	mitochondrial ribosomal protein L32	0.633946	8.68493	6.13161	0.000122389	0.00225298
8496_at	12	12p12.1	8496	PPFIBP1	PTPRF interacting protein, binding protein 1 (liprin beta 1)	0.922953	6.76438	6.12528	0.000123393	0.00226936
84331_at	16	16p13.3	84331	FAM195A	family with sequence similarity 195, member A	0.67663	6.60805	6.11716	0.000124697	0.00228692
9710_at	19	19q13.11	9710	KIAA0355	KIAA0355	-0.915627	6.68554	-6.1052	0.000126642	0.00231828
51225_at	17	17q21.3	51225	ABI3	ABI family, member 3	0.81529	8.64642	6.09537	0.000128266	0.00234148
1230_at	3	3p21	1230	CCR1	chemokine (C-C motif) receptor 1	1.11361	5.73776	6.09133	0.00012894	0.00235159
79845_at	8	8p12	79845	RNF122	ring finger protein 122	0.857012	9.05311	6.08788	0.000129519	0.00235997
136_at	17	17p12	136	ADORA2B	adenosine A2b receptor	-0.672603	6.62515	-6.06604	0.000133245	0.0024167
60489_at	22	22q13.1-q13.2	60489	APOBEC3G	apolipoprotein B mRNA editing enzyme, catalytic polypeptide-like 3G	0.701606	10.4505	6.06521	0.000133389	0.00241709
5830_at	12	12p13.31	5830	PEX5	peroxisomal biogenesis factor 5	-0.673536	8.67867	-6.03236	0.000139221	0.00250661
5420_at	7	7q32-q33	5420	PODXL	podocalyxin-like	0.746159	7.04632	6.02194	0.000141129	0.00253633
64940_at	7	7p11.2-q11.2	64940	STAG3L4	stromal antigen 3-like 4 (pseudogene)	0.750412	8.52067	5.99862	0.000145499	0.00259123
92211_at	10	10q23.1	92211	CDHR1	cadherin-related family member 1	-0.863688	8.39555	-5.97877	0.000149334	0.00264659
55841_at	X	Xp22.32	55841	WWC3	WWC family member 3	0.610292	7.68386	5.97073	0.00015092	0.00266846
153020_at	4	4q21.21	153020	RASGEF1B	RasGEF domain family, member 1B	0.690397	9.18422	5.96809	0.000151444	0.00267055
85461_at	2	2q24.2	85461	TANC1	tetratricopeptide repeat, ankyrin repeat and coiled-coil containing 1	0.63963	7.7868	5.96477	0.000152106	0.00267826
27314_at	11	11q12-q14	27314	RAB30	RAB30, member RAS oncogene family	0.951847	7.32024	5.96147	0.000152768	0.0026854
29125_at	11	11p15.5	29125	C11orf21	chromosome 11 open reading frame 21	0.690327	5.84479	5.94208	0.000156716	0.00274385
8632_at	17	17q25.3	8632	DNAH17	dynein, axonemal, heavy chain 17	-0.782181	7.22202	-5.94066	0.000157009	0.00274654
5774_at	9	9q31	5774	PTPN3	protein tyrosine phosphatase, non-receptor type 3	-0.613385	7.09978	-5.91231	0.000162992	0.00283608
80823_at	X	Xq23	80823	BHLHB9	basic helix-loop-helix domain containing, class B, 9	-0.783571	6.59753	-5.89442	0.000166894	0.00289887
83862_at	7	7q11.23	83862	TMEM120A	transmembrane protein 120A	0.649886	8.01777	5.88887	0.000168124	0.00290996
9937_at	10	10q25.1	9937	DCLRE1A	DNA cross-link repair 1A	0.623933	8.36464	5.88551	0.000168874	0.00292038
440352_at	16	16p11.2	440352	SNX29P2	sorting nexin 29 pseudogene 2	0.876007	5.42521	5.87728	0.000170728	0.00294726
57556_at	5	5q23.1	57556	SEMA6A	sema domain, transmembrane domain (TM), and cytoplasmic domain, (semaphorin) 6A	-0.665512	5.47685	-5.87449	0.000171359	0.00295298
222166_at	7	7p14.3	222166	MTURN	maturin, neural progenitor differentiation regulator homolog (Xenopus)	-0.724523	8.78247	-5.86966	0.000172461	0.00296161
683_at	4	4p15	683	BST1	bone marrow stromal cell antigen 1	-0.631218	7.54497	-5.86344	0.000173891	0.0029732
55190_at	X	Xp11.22	55190	NUDT11	nudix (nucleoside diphosphate linked moiety X)-type motif 11	-0.692611	5.80823	-5.80869	0.000187042	0.00317054
11034_at	20	20p12.1	11034	DSTN	destrin (actin depolymerizing factor)	-0.666275	7.38685	-5.80377	0.000188275	0.00318247
1595_at	7	7q21.2	1595	CYP51A1	cytochrome P450, family 51, subfamily A, polypeptide 1	1.46581	9.21433	5.79094	0.000191531	0.00322168
84441_at	11	11q21	84441	MAML2	mastermind-like 2 (Drosophila)	-0.752078	7.14234	-5.78932	0.000191948	0.00322594
27143_at	10	10q22.1	27143	PALD1	phosphatase domain containing, paladin 1	-0.742853	6.80357	-5.7786	0.000194721	0.0032637
6457_at	15	15q24	6457	SH3GL3	SH3-domain GRB2-like 3	-0.755947	5.36883	-5.76639	0.000197934	0.00330372
27343_at	10	10q23	27343	POLL	polymerase (DNA directed), lambda	0.600022	6.86879	5.7661	0.000198011	0.00330372
57484_at	4	4q31.21	57484	RNF150	ring finger protein 150	-0.616879	5.36604	-5.75312	0.00020149	0.0033407
18_at	16	16p13.2	18	ABAT	4-aminobutyrate aminotransferase	-0.703906	7.31259	-5.74674	0.000203224	0.00336379
114801_at	6	6q23.1	114801	TMEM200A	transmembrane protein 200A	-0.616266	5.58718	-5.74507	0.000203681	0.00336852
10392_at	7	7p15-p14	10392	NOD1	nucleotide-binding oligomerization domain containing 1	0.634448	7.26389	5.713	0.000212669	0.00348787
3675_at	17	17q21.33	3675	ITGA3	integrin, alpha 3 (antigen CD49C, alpha 3 subunit of VLA-3 receptor)	-0.776335	7.17346	-5.71005	0.000213516	0.00349237
4914_at	1	1q21-q22	4914	NTRK1	neurotrophic tyrosine kinase, receptor, type 1	0.666408	6.34699	5.70788	0.000214143	0.00349237
8501_at	11	11q12.1	8501	SLC43A1	solute carrier family 43 (amino acid system L transporter), member 1	0.86139	8.43055	5.6967	0.0002174	0.00353756
51776_at	2	2q24.2	51776	ZAK	sterile alpha motif and leucine zipper containing kinase AZK	-0.591032	8.01469	-5.69499	0.000217902	0.00353834
10581_at	11	11p15.5	10581	IFITM2	interferon induced transmembrane protein 2	0.768758	10.3949	5.69278	0.000218554	0.00354602
1608_at	3	3q27.2-q27.3	1608	DGKG	diacylglycerol kinase, gamma 90kDa	0.665577	5.90451	5.68637	0.000220454	0.00357389
3791_at	4	4q11-q12	3791	KDR	kinase insert domain receptor (a type III receptor tyrosine kinase)	-0.585076	4.40578	-5.68536	0.000220756	0.00357461
23682_at	11	11q14	23682	RAB38	RAB38, member RAS oncogene family	-0.965517	6.55462	-5.68021	0.000222301	0.00359496
1020_at	7	7q36	1020	CDK5	cyclin-dependent kinase 5	0.719925	9.77492	5.67728	0.000223183	0.00360331
4052_at	2	2p22-p21	4052	LTBP1	latent transforming growth factor beta binding protein 1	0.658119	8.05156	5.67241	0.000224658	0.00361526
27242_at	6	6p21.1	27242	TNFRSF21	tumor necrosis factor receptor superfamily, member 21	-0.850487	8.70766	-5.65978	0.000228536	0.00366047
54504_at	7	7p15.1	54504	CPVL	carboxypeptidase, vitellogenic-like	-0.760121	6.509	-5.65814	0.000229045	0.0036649
387923_at	13	13q14.11	387923	SERP2	stress-associated endoplasmic reticulum protein family member 2	-0.692042	4.98298	-5.65656	0.000229536	0.00366978
285761_at	6	6q22.1	285761	DCBLD1	discoidin, CUB and LCCL domain containing 1	0.669674	4.67518	5.62737	0.000238821	0.00379053
54549_at	17	17q25.1	54549	SDK2	sidekick cell adhesion molecule 2	0.908128	6.31668	5.62278	0.000240317	0.00380203
253018_at	6	6p21.33	253018	HCG27	HLA complex group 27 (non-protein coding)	-0.585205	6.59767	-5.62016	0.000241176	0.00380949
7076_at	X	Xp11.3-p11.23	7076	TIMP1	TIMP metallopeptidase inhibitor 1	0.719277	9.92036	5.58095	0.000254424	0.00398679
4162_at	11	11q23.3	4162	MCAM	melanoma cell adhesion molecule	-1.00575	7.22667	-5.51986	0.000276654	0.004284
80023_at	20	20p13	80023	NRSN2	neurensin 2	0.882957	6.45272	5.48585	0.000289925	0.00445449
5641_at	14	14q32.1	5641	LGMN	legumain	-0.807844	10.0324	-5.48026	0.000292171	0.00447503
4994_at	17	17p13.3	4994	OR3A1	olfactory receptor, family 3, subfamily A, member 1	-0.786962	5.612	-5.47214	0.000295467	0.004522
5831_at	17	17q25.3	5831	PYCR1	pyrroline-5-carboxylate reductase 1	-0.822228	7.14868	-5.45294	0.000303421	0.00462219
926_at	2	2p12	926	CD8B	CD8b molecule	-0.764789	7.62521	-5.44485	0.000306842	0.00465988
7857_at	2	2q35-q36	7857	SCG2	secretogranin II	-1.16072	5.84341	-5.44362	0.000307363	0.00466419
23767_at	20	20p11	23767	FLRT3	fibronectin leucine rich transmembrane protein 3	-1.27387	7.9783	-5.44204	0.000308037	0.00467083
26024_at	7	7q22.1	26024	PTCD1	pentatricopeptide repeat domain 1	1.02306	6.5908	5.38378	0.000334027	0.00499117
56952_at	10	10p12.1	56952	PRTFDC1	phosphoribosyl transferase domain containing 1	-0.638742	8.02175	-5.38249	0.000334631	0.00499336
406991_at	17	17q23.1	406991	MIR21	microRNA 21	2.42366	6.93173	5.37699	0.00033721	0.00502042
145773_at	15	15q22.2	145773	FAM81A	family with sequence similarity 81, member A	0.728945	6.47241	5.37596	0.000337696	0.00502386
152110_at	3	3p24.1	152110	NEK10	NIMA-related kinase 10	-0.711965	6.42058	-5.35377	0.000348326	0.00515475
8111_at	14	14q31	8111	GPR68	G protein-coupled receptor 68	0.702039	6.29384	5.35302	0.000348696	0.00515635
79660_at	8	8p23.1	79660	PPP1R3B	protein phosphatase 1, regulatory subunit 3B	0.911227	7.57073	5.34899	0.000350665	0.0051777
5209_at	10	10p15.1	5209	PFKFB3	6-phosphofructo-2-kinase/fructose-2,6-biphosphatase 3	0.668427	8.96324	5.34444	0.000352908	0.00520301
3543_at	22	22q11.23	3543	IGLL1	immunoglobulin lambda-like polypeptide 1	0.599859	6.75095	5.33076	0.000359735	0.0052839
9601_at	7	7q35	9601	PDIA4	protein disulfide isomerase family A, member 4	0.667204	10.2367	5.32244	0.000363957	0.00532605
84460_at	X	Xq21	84460	ZMAT1	zinc finger, matrin-type 1	-0.650192	6.19452	-5.32114	0.000364621	0.00533181
83959_at	20	20p12	83959	SLC4A11	solute carrier family 4, sodium borate transporter, member 11	-0.723986	5.72756	-5.31882	0.000365813	0.00534131
3475_at	7	7q31.1	3475	IFRD1	interferon-related developmental regulator 1	1.32701	8.48371	5.31059	0.000370065	0.00537153
28669_at	14	14q11	28669	TRAV14DV4	T cell receptor alpha variable 14/delta variable 4	-0.818033	6.35605	-5.30781	0.000371512	0.0053846
8973_at	8	8p11.21	8973	CHRNA6	cholinergic receptor, nicotinic, alpha 6 (neuronal)	0.893284	7.31448	5.30644	0.000372229	0.00538769
10326_at	20	20p13	10326	SIRPB1	signal-regulatory protein beta 1	0.880836	5.68219	5.29681	0.000377302	0.00544686
939_at	12	12p13	939	CD27	CD27 molecule	0.664665	10.9237	5.29446	0.000378555	0.00545058
6804_at	7	7q11.23	6804	STX1A	syntaxin 1A (brain)	0.696908	6.36089	5.26798	0.000392946	0.00564541
8462_at	2	2p25	8462	KLF11	Kruppel-like factor 11	0.837738	6.22579	5.25632	0.000399471	0.00571414
349152_at	7	7q22.1	349152	DPY19L2P2	DPY19L2 pseudogene 2	0.902377	6.417	5.24814	0.000404111	0.00575553
64651_at	3	3p22	64651	CSRNP1	cysteine-serine-rich nuclear protein 1	0.770069	8.68407	5.24813	0.000404117	0.00575553
3010_at	6	6p21.3	3010	HIST1H1T	histone cluster 1, H1t	-0.897889	6.81864	-5.24667	0.000404956	0.00576287
2321_at	13	13q12	2321	FLT1	fms-related tyrosine kinase 1	0.665709	6.43131	5.22791	0.000415851	0.00588413
2275_at	1	1p34	2275	FHL3	four and a half LIM domains 3	0.628873	6.72934	5.22743	0.000416134	0.00588413
65243_at	1	1p34.2	65243	ZFP69B	ZFP69 zinc finger protein B	-0.633755	7.98028	-5.22504	0.000417548	0.00589276
6335_at	2	2q24	6335	SCN9A	sodium channel, voltage-gated, type IX, alpha subunit	-0.644206	5.22604	-5.20875	0.000427305	0.00596924
7978_at	7	7q21.2	7978	MTERF1	mitochondrial transcription termination factor 1	0.664009	7.20121	5.20181	0.000431536	0.00602408
27232_at	6	6p12	27232	GNMT	glycine N-methyltransferase	-0.623499	5.78478	-5.19071	0.000438401	0.0061026
148254_at	19	19p13.3	148254	ZNF555	zinc finger protein 555	-0.598902	6.7382	-5.16397	0.000455415	0.00629496
221955_at	7	7p22.1	221955	DAGLB	diacylglycerol lipase, beta	0.640474	8.74043	5.16308	0.000455995	0.00629855
253512_at	13	13q14.13	253512	SLC25A30	solute carrier family 25, member 30	0.596125	7.66368	5.15308	0.000462542	0.00637111
149175_at	1	1p34.3	149175	MANEAL	mannosidase, endo-alpha-like	0.802269	7.59237	5.14551	0.000467572	0.00641795
3604_at	1	1p36	3604	TNFRSF9	tumor necrosis factor receptor superfamily, member 9	1.23954	5.2436	5.14009	0.000471206	0.00645202
57584_at	10	c("10p12.1", "10p12.3")	57584	ARHGAP21	Rho GTPase activating protein 21	-0.652223	8.42319	-5.13384	0.000475439	0.00648078
101954264_at	1	1q21.1	101954264	RNVU1-4	RNA, variant U1 small nuclear 4	-0.94574	6.77734	-5.12153	0.00048389	0.00657322
946_at	19	19q13.3	946	SIGLEC6	sialic acid binding Ig-like lectin 6	0.87963	7.22936	5.11929	0.000485442	0.00658103
1742_at	17	17p13.1	1742	DLG4	discs, large homolog 4 (Drosophila)	-0.618972	6.53119	-5.08828	0.000507522	0.00683299
1959_at	10	10q21.1	1959	EGR2	early growth response 2	1.60902	6.42578	5.05941	0.000529053	0.0070363
79026_at	11	11q12.2	79026	AHNAK	AHNAK nucleoprotein	-0.931611	9.33223	-5.0488	0.000537204	0.00711588
26824_at	1	1p35	26824	RNU11	RNA, U11 small nuclear	-0.607773	10.5622	-5.02127	0.000558999	0.00734041
285533_at	4	4q31.3	285533	RNF175	ring finger protein 175	0.615943	6.56401	5.01975	0.000560231	0.00735168
728464_at	6	6q21	728464	METTL24	methyltransferase like 24	0.776333	6.75357	5.01914	0.000560723	0.00735324
158219_at	9	9p22.3	158219	TTC39B	tetratricopeptide repeat domain 39B	-0.63621	7.86067	-5.0065	0.000571078	0.00746345
3691_at	17	17q25	3691	ITGB4	integrin, beta 4	0.628949	5.56446	4.9969	0.000579081	0.00754313
9709_at	16	16q13	9709	HERPUD1	homocysteine-inducible, endoplasmic reticulum stress-inducible, ubiquitin-like domain member 1	0.791702	10.863	4.9935	0.000581938	0.00756596
6522_at	7	7q36.1	6522	SLC4A2	solute carrier family 4 (anion exchanger), member 2	0.630075	8.07222	4.99262	0.00058268	0.00757061
7589_at	7	7q22.1	7589	ZSCAN21	zinc finger and SCAN domain containing 21	0.590064	7.31834	4.98557	0.000588678	0.00763343
9123_at	17	17q25	9123	SLC16A3	solute carrier family 16 (monocarboxylate transporter), member 3	0.790693	7.38125	4.9692	0.000602841	0.00776271
7620_at	19	19p13.2	7620	ZNF69	zinc finger protein 69	-0.614931	7.22066	-4.9637	0.000607681	0.00781299
9603_at	7	7p15.2	9603	NFE2L3	nuclear factor, erythroid 2-like 3	0.898626	6.75165	4.95539	0.000615079	0.00789264
51809_at	4	4q31.1	51809	GALNT7	polypeptide N-acetylgalactosaminyltransferase 7	-0.602752	8.90368	-4.9404	0.000628652	0.0080198
390927_at	19	19q13.12	390927	ZNF793	zinc finger protein 793	-0.641256	4.78086	-4.9307	0.000637616	0.00812362
645079_at	NA	NA	NA	NA	NA	-0.997202	4.21402	-4.91987	0.000647779	0.00820006
7185_at	9	9q33-q34	7185	TRAF1	TNF receptor-associated factor 1	0.690945	7.52696	4.90789	0.000659229	0.00830232
389119_at	3	3p21.31	389119	FAM212A	family with sequence similarity 212, member A	0.810103	7.02687	4.90456	0.000662443	0.00833215
28677_at	14	14q11	28677	TRAV9-2	T cell receptor alpha variable 9-2	-0.759239	5.20443	-4.89063	0.000676092	0.00846593
10803_at	3	3p21.3	10803	CCR9	chemokine (C-C motif) receptor 9	0.806941	6.28471	4.8902	0.000676518	0.00846593
353355_at	19	19q13.31	353355	ZNF233	zinc finger protein 233	-0.600074	5.1801	-4.88736	0.000679341	0.00849586
255394_at	12	12q23.3	255394	TCP11L2	t-complex 11, testis-specific-like 2	-0.88334	8.29914	-4.88609	0.000680607	0.00850629
27115_at	6	6q23-q24	27115	PDE7B	phosphodiesterase 7B	0.851857	4.92264	4.88131	0.000685391	0.008539
339883_at	3	3p22.2	339883	C3orf35	chromosome 3 open reading frame 35	-0.855512	6.00993	-4.85636	0.000710966	0.00875791
55603_at	6	6q14	55603	FAM46A	family with sequence similarity 46, member A	-1.06825	7.97889	-4.8365	0.000732049	0.00895601
84622_at	17	17p13	84622	ZNF594	zinc finger protein 594	-0.816943	5.86208	-4.82048	0.000749543	0.00911906
6595_at	9	9p22.3	6595	SMARCA2	SWI/SNF related, matrix associated, actin dependent regulator of chromatin, subfamily a, member 2	0.678809	7.93521	4.81006	0.000761164	0.00920359
114548_at	1	1q44	114548	NLRP3	NLR family, pyrin domain containing 3	1.13781	7.72951	4.79037	0.000783644	0.00941759
253639_at	3	3p22.1	253639	ZNF620	zinc finger protein 620	0.603242	6.09444	4.78067	0.000794977	0.00953633
7078_at	22	22q12.3	7078	TIMP3	TIMP metallopeptidase inhibitor 3	0.764775	5.67354	4.76499	0.000813668	0.00971912
8029_at	10	10p12.31	8029	CUBN	cubilin (intrinsic factor-cobalamin receptor)	-0.641977	6.88078	-4.7626	0.000816567	0.00974386
3105_at	6	6p21.3	3105	HLA-A	major histocompatibility complex, class I, A	0.747234	10.2234	4.74353	0.000840021	0.00998545
5723_at	7	7p11.2	5723	PSPH	phosphoserine phosphatase	0.709433	8.16736	4.70879	0.000884615	0.0104212
8482_at	15	15q22.3-q23	8482	SEMA7A	semaphorin 7A, GPI membrane anchor (John Milton Hagen blood group)	0.936506	8.97379	4.68092	0.000922208	0.0107699
7037_at	3	3q29	7037	TFRC	transferrin receptor	0.680158	10.8458	4.65253	0.000962251	0.0111491
405754_at	6	6p24.1	405754	ERVFRD-1	endogenous retrovirus group FRD, member 1	-0.604551	5.91707	-4.61644	0.00101585	0.0115928
9839_at	2	2q22.3	9839	ZEB2	zinc finger E-box binding homeobox 2	0.87612	6.47203	4.60127	0.00103934	0.0118129
284018_at	17	17q24.2	284018	C17orf58	chromosome 17 open reading frame 58	0.914258	6.41302	4.60076	0.00104013	0.0118152
29126_at	9	9p24	29126	CD274	CD274 molecule	0.715475	4.20418	4.56021	0.00110579	0.012437
63979_at	7	7p12.1	63979	FIGNL1	fidgetin-like 1	0.65488	8.66367	4.54917	0.00112442	0.0125911
7128_at	6	6q23	7128	TNFAIP3	tumor necrosis factor, alpha-induced protein 3	0.648033	11.4668	4.54594	0.00112993	0.0126302
3628_at	2	2q32	3628	INPP1	inositol polyphosphate-1-phosphatase	0.744391	6.49152	4.53872	0.00114237	0.0127198
3554_at	2	2q12	3554	IL1R1	interleukin 1 receptor, type I	0.682708	4.49045	4.51705	0.00118055	0.0130052
280_at	1	1p21	280	AMY2B	amylase, alpha 2B (pancreatic)	-0.793203	4.87107	-4.504	0.0012042	0.0132436
144455_at	12	12q21.2	144455	E2F7	E2F transcription factor 7	-0.65907	9.57842	-4.50117	0.0012094	0.0132933
116987_at	2	2q37	116987	AGAP1	ArfGAP with GTPase domain, ankyrin repeat and PH domain 1	0.603008	5.45203	4.49261	0.00122525	0.0134226
11000_at	1	1q21.3	11000	SLC27A3	solute carrier family 27 (fatty acid transporter), member 3	0.618611	7.0978	4.48126	0.00124662	0.0136184
406955_at	1	1q32.1	406955	MIR181B1	microRNA 181b-1	-0.939017	9.05987	-4.43707	0.00133364	0.0143545
100653515_at	17	17q25	100653515	KIAA1731NL	KIAA1731 N-terminal like	-1.20561	6.58796	-4.42656	0.00135527	0.0145392
8739_at	12	12q24.22	8739	HRK	harakiri, BCL2 interacting protein	-0.806254	7.93814	-4.41678	0.00137574	0.0146952
152789_at	4	4p16.1	152789	JAKMIP1	janus kinase and microtubule interacting protein 1	0.908265	8.10685	4.403	0.00140512	0.0149442
641654_at	11	11q24	641654	HEPN1	hepatocellular carcinoma, down-regulated 1	-0.615631	4.79425	-4.40045	0.00141063	0.0149922
4189_at	7	c("7q31", "14q24.2-q24.3")	4189	DNAJB9	DnaJ (Hsp40) homolog, subfamily B, member 9	0.782774	7.82657	4.39624	0.00141978	0.0150513
3656_at	3	3p25.3	3656	IRAK2	interleukin-1 receptor-associated kinase 2	1.08703	5.45323	4.37405	0.00146906	0.015449
441250_at	7	7q11.23	441250	TYW1B	tRNA-yW synthesizing protein 1 homolog B (S. cerevisiae)	0.671738	7.17729	4.34485	0.00153666	0.0159808
3303_at	6	6p21.3	3303	HSPA1A	heat shock 70kDa protein 1A	2.67004	9.95207	4.33955	0.0015493	0.0160776
8875_at	6	6q23-q24	8875	VNN2	vanin 2	-0.622802	5.74827	-4.33429	0.00156194	0.0161753
60370_at	10	10q24.2	60370	AVPI1	arginine vasopressin-induced 1	0.840818	7.70697	4.29902	0.00164951	0.0168432
3558_at	4	4q26-q27	3558	IL2	interleukin 2	0.836242	6.67766	4.28323	0.00169041	0.0171275
3337_at	19	19p13.2	3337	DNAJB1	DnaJ (Hsp40) homolog, subfamily B, member 1	1.50258	11.6574	4.27773	0.00170489	0.0172489
5016_at	1	1p13	5016	OVGP1	oviductal glycoprotein 1, 120kDa	-0.718732	6.79366	-4.27361	0.00171583	0.0173285
55964_at	22	22q13.2	55964	SEPT3	septin 3	-0.701699	6.28585	-4.27274	0.00171816	0.0173285
56127_at	5	5q31	56127	PCDHB9	protocadherin beta 9	-0.814516	6.2343	-4.26863	0.00172914	0.0174036
89894_at	12	12q24.13	89894	TMEM116	transmembrane protein 116	0.595271	8.87279	4.2203	0.0018643	0.01849
8900_at	13	13q12.3-q13	8900	CCNA1	cyclin A1	1.6631	5.83801	4.2193	0.00186721	0.0185096
57513_at	17	17q25.1	57513	CASKIN2	CASK interacting protein 2	-0.788578	6.59371	-4.21324	0.00188494	0.0186296
55765_at	1	1q32.1	55765	C1orf106	chromosome 1 open reading frame 106	0.695357	5.13326	4.14979	0.00208181	0.0201204
27198_at	12	12q24.31	27198	HCAR1	hydroxycarboxylic acid receptor 1	0.790852	7.3486	4.10704	0.00222658	0.0211461
157869_at	8	8q21.11	157869	SBSPON	somatomedin B and thrombospondin, type 1 domain containing	0.603011	7.57945	4.10361	0.00223867	0.0211996
7378_at	7	7p12.3	7378	UPP1	uridine phosphorylase 1	0.718341	6.82463	4.10317	0.0022402	0.0212038
9220_at	17	17q11.2	9220	TIAF1	TGFB1-induced anti-apoptotic factor 1	-0.840627	7.57564	-4.08942	0.00228933	0.0215529
134429_at	5	5q22.1	134429	STARD4	StAR-related lipid transfer (START) domain containing 4	0.790957	8.52192	4.08817	0.00229384	0.0215665
2624_at	3	3q21.3	2624	GATA2	GATA binding protein 2	2.15642	6.05894	4.08309	0.00231231	0.0216987
374618_at	15	15q21.3	374618	TEX9	testis expressed 9	-0.63754	5.51534	-4.07884	0.00232789	0.0217723
284390_at	19	19p13.2	284390	ZNF763	zinc finger protein 763	-0.781518	5.40419	-4.06544	0.00237771	0.022089
6515_at	12	12p13.3	6515	SLC2A3	solute carrier family 2 (facilitated glucose transporter), member 3	0.730051	10.2136	4.06013	0.00239773	0.0221997
26267_at	9	9p13.2	26267	FBXO10	F-box protein 10	-0.693524	6.84633	-4.05195	0.002429	0.0223257
90637_at	7	7p22.3	90637	ZFAND2A	zinc finger, AN1-type domain 2A	1.08725	10.7001	4.04807	0.00244395	0.0224004
30061_at	2	2q32	30061	SLC40A1	solute carrier family 40 (iron-regulated transporter), member 1	0.7394	7.46696	4.00833	0.00260296	0.0234541
8740_at	19	19p13.3	8740	TNFSF14	tumor necrosis factor (ligand) superfamily, member 14	1.40107	6.89041	3.97689	0.00273644	0.0243779
79191_at	16	16q12.2	79191	IRX3	iroquois homeobox 3	0.72676	6.10754	3.95371	0.00283945	0.0251478
6978_at	7	7p14	6978	TRGV5	T cell receptor gamma variable 5	-0.601681	8.54766	-3.88016	0.00319418	0.0274991
4774_at	1	1p31.3-p31.2	4774	NFIA	nuclear factor I/A	-0.586589	7.07509	-3.87964	0.00319684	0.0275004
84984_at	3	3q29	84984	CEP19	centrosomal protein 19kDa	0.778817	6.70115	3.86858	0.00325413	0.0279096
407006_at	X	Xp11.3	407006	MIR221	microRNA 221	0.642609	5.70358	3.85908	0.00330421	0.0282111
10866_at	6	6p21.3	10866	HCP5	HLA complex P5 (non-protein coding)	0.600465	8.44051	3.84276	0.00339211	0.0287869
1848_at	12	12q22-q23	1848	DUSP6	dual specificity phosphatase 6	1.46744	7.89552	3.84149	0.00339905	0.0288334
3659_at	5	5q31.1	3659	IRF1	interferon regulatory factor 1	0.679257	9.88525	3.82755	0.0034762	0.0292985
10017_at	15	15q21	10017	BCL2L10	BCL2-like 10 (apoptosis facilitator)	0.722424	4.89174	3.81471	0.00354892	0.0297235
84709_at	4	4q31.1	84709	MGARP	mitochondria-localized glutamic acid-rich protein	0.622567	6.59228	3.80768	0.00358942	0.029958
267010_at	22	22q13.2	267010	RNU12	RNA, U12 small nuclear	-0.668005	7.01856	-3.79554	0.00366051	0.0303968
55281_at	7	7q33	55281	TMEM140	transmembrane protein 140	0.778278	6.96469	3.77901	0.0037596	0.0310885
90594_at	19	19p13.2	90594	ZNF439	zinc finger protein 439	-0.875203	5.42371	-3.76527	0.00384417	0.0315626
55825_at	2	2q35	55825	PECR	peroxisomal trans-2-enoyl-CoA reductase	0.622148	6.66255	3.76436	0.00384983	0.0315959
55798_at	7	7q32.1	55798	METTL2B	methyltransferase like 2B	0.620776	6.2808	3.76028	0.00387537	0.031769
4758_at	6	6p21.3	4758	NEU1	sialidase 1 (lysosomal sialidase)	0.851395	9.75771	3.73668	0.00402652	0.0325576
3315_at	7	7q11.23	3315	HSPB1	heat shock 27kDa protein 1	0.983475	12.1299	3.67228	0.00447114	0.0350869
9792_at	2	2p14	9792	SERTAD2	SERTA domain containing 2	0.644576	9.21676	3.61134	0.00493917	0.0376934
3087_at	10	10q23.33	3087	HHEX	hematopoietically expressed homeobox	0.804915	7.68977	3.59723	0.00505462	0.0384108
8843_at	12	12q24.31	8843	HCAR3	hydroxycarboxylic acid receptor 3	1.14551	5.39303	3.58095	0.00519137	0.0391779
5329_at	19	19q13	5329	PLAUR	plasminogen activator, urokinase receptor	0.827857	7.38742	3.56484	0.00533048	0.0399218
643008_at	17	17q25.1	643008	SMIM5	small integral membrane protein 5	-0.647127	5.73311	-3.56072	0.00536665	0.0401165
28714_at	14	14q11	28714	TRAJ41	T cell receptor alpha joining 41	-0.854674	9.32857	-3.55706	0.005399	0.040343
10808_at	13	13q12.3	10808	HSPH1	heat shock 105kDa/110kDa protein 1	1.42418	10.4214	3.51511	0.00578483	0.0425481
57568_at	1	1q42.2	57568	SIPA1L2	signal-induced proliferation-associated 1 like 2	0.69786	6.96457	3.48297	0.00609972	0.0442691
56128_at	5	5q31	56128	PCDHB8	protocadherin beta 8	-0.79762	4.31601	-3.45806	0.00635597	0.0457298
728715_at	12	12p13.31	728715	LOC728715	ovostatin homolog 2-like	-0.603569	9.12074	-3.4442	0.00650338	0.0462778
56605_at	1	1q42.2-q43	56605	ERO1LB	ERO1-like beta (S. cerevisiae)	-0.730892	5.8524	-3.42114	0.00675644	0.0476388
9532_at	6	6p12.1-p11.2	9532	BAG2	BCL2-associated athanogene 2	0.823086	8.05037	3.41493	0.00682633	0.0479495
85028_at	1	1p35.3	85028	SNHG12	small nucleolar RNA host gene 12 (non-protein coding)	0.59774	10.1318	3.38914	0.00712474	0.0495362

## Sheet: Common Genes
Xenograft Names	No. of Diff Exp Genes in Common	Genes
ALL-31 ALL-46 ALL_27	3	ZSWIM6
		RNVU1-6
		MCTP1
ALL-42 ALL-44 ALL_27	2	KLF6
		DDIT3
ALL-42 ALL-46 ALL_27	1	PTRF
ALL-44 ALL-46 ALL_27	2	HSPA1A
		DNAJB9
ALL-42 ALL-44 ALL-46	1	ZFAND2A
ALL-31 ALL_27	7	B3GNT5
		LGALS1
		SNORD38B
		ARHGEF5
		ARRDC3
		BEX1
		CD69
ALL-42 ALL_27	3	LGALSL
		PPM1L
		GAS2
ALL-44 ALL_27	6	HIST1H1A
		AKR1C2
		SPRY2
		ST3GAL6
		AVPR1A
		PLEKHF1
ALL-46 ALL_27	76	FSTL1
		GALNT3
		FNBP1L
		CLGN
		SYNE2
		PNPLA4
		CCR9
		PTGDR
		RAG1
		NFIL3
		DSG2
		TANC1
		CNN3
		FXN
		IGLL1
		AHNAK
		AHR
		HDGFRP3
		RNVU1-4
		VLDLR
		ITGAV
		PHKA1
		INPP1
		NEFL
		FAM78A
		RNF150
		SLC30A4
		KCNK1
		PRF1
		OR3A1
		MME
		TES
		SPTLC3
		RNU5D-1
		MRC1
		IFRD1
		FAM84B
		CREB3L2
		CNN2
		SLC12A7
		SESN3
		LRP6
		OGN
		PTGER2
		DUSP6
		CTNNA1
		NUDT11
		HIST1H1T
		DMBT1
		NEO1
		APOBEC3H
		TUSC3
		ZEB2
		HSPH1
		RAVER2
		CR2
		WDR41
		PTPRM
		SBSPON
		GPR125
		IRF8
		CDKL5
		JPH1
		OR3A2
		GALNT1
		CHN1
		RAG2
		B4GALT5
		TBC1D9
		GATM
		CDH4
		RHOBTB1
		PIM2
		LAPTM4B
		MBOAT2
		DPY19L1
ALL-31 ALL-42	3	CDH2
		TXNIP
		C20orf197
ALL-31 ALL-44	4	ANXA1
		SGK1
		JUNB
		RHOB
ALL-31 ALL-46	23	RNU5F-1
		DNAAF3
		CTSW
		MAL
		TKTL1
		SCN3A
		ZBTB16
		NAPEPLD
		MCTP2
		YES1
		PARP8
		FAM200A
		TRGV5
		HSH2D
		ARHGAP5
		MIR646HG
		GJC1
		ABCA2
		TCP11L2
		TRAV29DV5
		SLC24A3
		KLF10
		SLCO4C1
ALL-42 ALL-44	3	PELI1
		DYNAP
		SLC30A1
ALL-42 ALL-46	18	CRTAM
		DMC1
		TRAJ41
		SH3GL3
		CCNJL
		BCL6
		KDM5B
		SLC16A6
		NETO1
		CD79A
		SYK
		SLC43A1
		TOX2
		DNTT
		CTHRC1
		AOAH
		TOB1
		KLF3
ALL-44 ALL-46	36	RGMB
		NR4A2
		DNAJB1
		PALLD
		CST7
		RNASE2
		MIR181B1
		PHLDA1
		EGR1
		EGR2
		CD226
		OSM
		GABARAPL1
		SRGN
		CSRNP1
		AREG
		NR4A3
		TNFAIP3
		DUSP10
		FOSL2
		DENND5A
		FAM172BP
		GZMA
		RNASE3
		NR4A1
		FAM46A
		BHLHE40
		ID2
		FLRT3
		IL10RA
		GATA2
		CTPS2
		FAM46C
		NSG1
		BCL11A
		PLAUR
